# Supplementary material for: Signal processing for slug flow analysis: MATLAB algorithm
Source: MethodsX. 2021 Oct 11;8:101546. doi: 10.1016/j.mex.2021.101546 (PMC8563815; doi:10.1016/j.mex.2021.101546)
Supplement: Supplementary file 1 [file mmc1.zip › BSignalProcessing2020.m]

%% BSignalProcessing2020  
% Signal processing for slug flow analysis (basic functions v 1.0)
% April 24, 2014. (rev.Jul.27.2020)
%   *********************************************************************
% Code author: Soto-Cortes, G. (1)
%   *********************************************************************
% Based on:
% Signal processing for slug flow analysis via voltage or instantaneous liquid holdup time-series 
% Soto-Cortes, G.(1), Pereyra, E.(2), Sarica, C.(2), Torres, C.(3), Soedarmo, A.(4)
%   *********************************************************************
% (1) Hydraulic Resources and Fluid Mechanics Research Group
% Autonomous Metropolitan University, Mexico
% e-mail:  gsoto@ler.uam.mx
% ------------------------------------------------------------------
% (2) TU Fluid Flow Projects, The University of Tulsa, USA
% e-mail:  eduardo-pereyra@utulsa.edu   cem-sarica@utulsa.edu
% ------------------------------------------------------------------
% (3) School of Mechanical Engineering, University of Los Andes, Venezuela
% e-mail: ctorres@ula.ve
% ------------------------------------------------------------------
% (4) Schlumberger Norway Technology Center, Norway
% e-mail: auzan-soedarmo@utulsa.edu
%   *********************************************************************
%   *********************************************************************
%   *********************************************************************
%   *********************************************************************
%% Cleanig and closing, Credits
%   *********************************************************************
%   *********************************************************************
%   ********************* MAIN PROGRAM **********************************
%   *********************************************************************
%   *********************************************************************
function BSignalProcessing2020
close all;
clear;
clc;
Credits
%% Input and Setup
[StationsWorking,NumOfStations,ExperimentsToRun,NumOfExperiments,...
    LbetweenSensors,ID,Root,SheetName,DataFile,DataFileFull,Nexp]...
    = InputAndSetupParameters;

%% Data and file structure
[Data,ExpMatrix,Output,ExpMatrixFileName,ReportFileName,OPTIONS]...
    = DataStructure(DataFileFull,SheetName,Nexp);

%% Main module
% Option values lecture
OptionSheetName = 'Options';
startRow = 2;
endRow = 15;
Column = 'A%d:A%d';
OptionValues = importParameters(DataFileFull,OptionSheetName,startRow,endRow,Column);
% Option structure
[OPTIONS] = OptionsMenu(OPTIONS,OptionValues);
% Main recursive functions
for  m = 1 : NumOfExperiments
    for n = 1 : NumOfStations
        % Conditions for the experiment 'm' in ExpMatrix at station 'n'
        [Data,SensorNumbers] = ExpConditions...
            (Data,ExpMatrix,StationsWorking,ExperimentsToRun,m,n);
        % Reading normalized signals at Station(n) for the experiment 'm'
        [Signal1Name,Signal2Name,NSignal1,NSignal2,TimeVector,Nhigh,TTime] = ...
            HSRead(Data(m,n).Condition,SensorNumbers,StationsWorking(n),...
            Root);
        % Analizing slugs
        [Output] = SlugUpCase(Signal1Name,Signal2Name,NSignal1,NSignal2,...
            LbetweenSensors(StationsWorking(n)),Data(m,n).Condition,...
            TimeVector,Nhigh,ID,Data(m,n).ExpDetails,ReportFileName,TTime,...
            m,n,Output,OPTIONS,StationsWorking(n),Root);
    end
end
%% writing results
WriteResults(NumOfExperiments,NumOfStations,StationsWorking,...
    ExperimentsToRun,Output,OPTIONS,ExpMatrixFileName,ReportFileName)
disp('Run Complete');
end
%   *********************************************************************
%   *********************************************************************
%   ******************** FAST FOURIER TRANSFORMATION ********************
%   *********************************************************************
%   *********************************************************************
function [acpsd freq] = AC_DFT_Function_SPSL...
    (signal, npoint, dtime, i,acpsd)

sFFT=fft(signal);
sFFT(1)=0;
sFFT(2)=0;
freq =(0:(floor(npoint/2)))/(npoint*dtime);
sUU1 = sFFT.*conj(sFFT);
sUU1 = 2 * sUU1 * dtime / npoint; %Normalization is corrected
acpsd(:,i)=sUU1;
end
%   *********************************************************************
%   *********************************************************************
%   ****************** SLUG AND FILM BOUNDARY SELECTION *****************
%   *********************************************************************
%   *********************************************************************
function [cut,MF] = BoundarySelection_SPSL...
    (Data,PlotName,MF,OP_Cut,OP_F_BS)

% Force all inputs to be column vectors
Data = Data(:);

if OP_F_BS == 0
    %% Prepare figure
    FigName = (['Automated boundary selection for ' PlotName]);
    MF(end+1)=figure('Name',FigName);
    hold on;
    LegHandles = []; LegText = {};
    
    % --- Plot data originally in dataset "Data"
    [CdfF,CdfX] = ecdf(Data,'Function','cdf');  % compute empirical cdf
    BinInfo.rule = 3;
    BinInfo.nbins = round((length(Data))^0.5);
    [~,BinEdge] = internal.stats.histbins(Data,[],[],BinInfo,CdfF,CdfX);
    [BinHeight,BinCenter] = ecdfhist(CdfF,CdfX,'edges',BinEdge);
    halfNbins=BinCenter(round(BinInfo.nbins/2));
    hLine = bar(BinCenter,BinHeight,'hist');
    set(hLine,'FaceColor','none','EdgeColor',[0.333333 0 0.666667],...
        'LineStyle','-', 'LineWidth',1);
    xlabel('Data');
    ylabel('Density')
    LegHandles(end+1) = hLine;
    LegText{end+1} = 'Data';
end
% Create grid where function will be computed
XLim = [min(Data) max(Data)];
XLim = XLim + [-1 1] * 0.01 * diff(XLim);
XGrid = linspace(XLim(1),XLim(2),100);

%% Multimodal analysis
pdf_normmixture = @(Data,p,mu1,mu2,sigma1,sigma2) ...
    p*normpdf(Data,mu1,sigma1) + (1-p)*normpdf(Data,mu2,sigma2);
pStart = .5;
muStart = quantile(Data,[.25 .75]);
sigmaStart = sqrt(var(Data) - .25*diff(muStart).^2);
start = [pStart muStart sigmaStart sigmaStart];
lb = [0 -Inf -Inf 0 0];
ub = [1 Inf Inf Inf Inf];
options = statset('MaxIter',300, 'MaxFunEvals',600);
paramEsts = mle(Data, 'pdf',pdf_normmixture, 'start',start, ...
    'lower',lb, 'upper',ub, 'options',options);
pdfgrid = pdf_normmixture(XGrid,paramEsts(1),paramEsts(2),paramEsts(3),...
    paramEsts(4),paramEsts(5));
% if OP_F_BS == 0
%     hLine = plot(XGrid,pdfgrid,'Color',[0 1 0],...
%         'LineStyle','-', 'LineWidth',2,...
%         'Marker','none', 'MarkerSize',6);
%     LegHandles(end+1) = hLine;
%     LegText{end+1} = 'No parametric PDF';
% end
g = skewness(Data);
kEx = kurtosis(Data)-3;
N = length(Data);
N = 3*(N-1)^2/((N-2)*(N-3));
% N=0;
BimodalCoeff = (g^2+1)/(kEx+N);


%% Empirical PDF for film and slug region
pd1 = fitdist(Data,'kernel','kernel','normal','support','unbounded');
YPlot = pdf(pd1,XGrid);
if OP_F_BS == 0
    hLine = plot(XGrid,YPlot,'Color',[1 0 0],...
        'LineStyle','-', 'LineWidth',2,...
        'Marker','none', 'MarkerSize',6);
    LegHandles(end+1) = hLine;
    LegText{end+1} = 'No parametric PDF';
    xlim([0 1]);
    % Adjust figure
    box on;
    hold off;
    
    % Create legend from accumulated handles and labels
    hLegend = legend(LegHandles,LegText,'Orientation', 'vertical', 'Location', 'NorthEast');
    set(hLegend,'Interpreter','none');
end 


%% Looking for the minimum at valley
% Se busca el max en la funci�n de densidad
[maxdens,pos]=max(YPlot);
% Se ubica regi�n en la que se encuentra el m�ximo
region=pos/length(YPlot);
% Se deriva la funci�n de densidad para encontrar el valor de corte  
YPlotDer=diff(YPlot);
j=1;
if region<0.5 % el m�ximo se encuentra en regi�n de Film
    for i=(pos+1):(length(YPlot)-1)
        if YPlotDer(i) > 0 && YPlotDer(i-1)<0
            posMin(j)=i;
            ordenada(j)=YPlot(i);
            j=j+1;
        end
    end
else  % el m�ximo se encuentra en regi�n Slug
    for i=(pos-1):-1:1
        if YPlotDer(i) < 0 && YPlotDer(i+1)>0
            posMin(j)=i+1;
            ordenada(j)=YPlot(i+1);
            j=j+1;
        end
    end
end
%    
[yyy,posMinM]=min(ordenada);
posMinM=posMin(posMinM);
cut=XGrid(posMinM);
%
if OP_F_BS == 0
    xCut=[cut cut];
    y=[0 maxdens];
    hold on
    plot(xCut,y,'--rs','LineWidth',2)
    st=char('Cut Value = ',num2str(cut));
    annotation('textbox', [0.2 0.8 0.1 0.1],...
        'String', st);
    text(cut,maxdens,cut,'\leftarrow Cut Value' ,...
        'HorizontalAlignment','left')

    xCut2=[halfNbins halfNbins];
    y=[0 0.7*maxdens];
    hold on
    plot(xCut2,y,'--bs','LineWidth',2)
    text(halfNbins,0.7*maxdens,'\leftarrow (N of Bins)/2',...
        'HorizontalAlignment','left')
end
 %% Reporting the cuoff value
disp(['The cut value is =',num2str(cut)]);

if OP_Cut == 1;
    answerCut = input...
        ('Do you want to keep this value or propose your own cut value(k / p)?:','s');
    if answerCut == 'p'
        cut = input('Select your cut value =');
    end
end
end
%   *********************************************************************
%   *********************************************************************
%   ***************** RECURSIVE CORRECTION ******************************
%   *********************************************************************
%   *********************************************************************
function CapFunc_SPSL
%% 
disp('+++++++++++++++++++++++++++++++++++++++++++++++++++++++++++++++++++');
disp('+++++++++++++++++++++++++++++++++++++++++++++++++++++++++++++++++++');
disp('+++++++++++++++++++++++++++++++++++++++++++++++++++++++++++++++++++');
disp('                       RECALCULATING                               ');
disp('+++++++++++++++++++++++++++++++++++++++++++++++++++++++++++++++++++');
disp('+++++++++++++++++++++++++++++++++++++++++++++++++++++++++++++++++++');
disp('+++++++++++++++++++++++++++++++++++++++++++++++++++++++++++++++++++');

%% Threshold aplication
[CC1Dis]=TresholdFunc_SPSL(Nhigh,CDis1,ATHVS1,ATHVF1);
[CC2Dis]=TresholdFunc_SPSL(Nhigh,CDis2,ATHVS2,ATHVF2);
%% Disregard procedure
[DCC1,~,~,~,DV1D] = ...
    DVFunc_SPSL(Nhigh,Time,timestep,CC1Dis,DisplayFitInfo);
[DCC2,~,~,~,DV2D] = ...
    DVFunc_SPSL(Nhigh,Time,timestep,CC2Dis,DisplayFitInfo);
disp('******************************************************************')
disp('******************************************************************')
disp('******************************************************************')
disp('There is a filter that groups slug pulses')
disp('with a film length lower than a disregard value (DV) calculated using')
disp('the probability distribution of the film lengths.')
disp('******************************************************************')
disp(strcat('The DV is in [number of points]. The points are spaced in time [s]: ',...
    num2str(timestep)))
disp('Using the lognormal function, 2� inferior confidence bound, the DV is')
disp(strcat('For ', PlotName1, ' is: ', num2str(DV1D)))
disp(strcat('For ', PlotName2, ' is: ', num2str(DV2D)))
disp('******************************************************************')
disp('******************************************************************')
% disp(['Disregard value for ',PlotName1,' [number of points]= ', num2str(DV1D)]);
% disp(strcat('This value was calculated using_ ',PD1.DistributionName,...
%     ' at ->',num2str(PROB1*100),'% probability level'))
% 
% disp(['Disregard value for ',PlotName2,' [number of points]= ', num2str(DV2D)]);
% disp(strcat('This value was calculated using_ ',PD2.DistributionName,...
%     ' at ->',num2str(PROB2*100),'% probability level'))

disp('******************************************************************')
disp('******************************************************************')
disp('******************************************************************')

if OP(1).OP_DVG == 1;
    Str1 = strcat('For ',PlotName1,...
        ', Do you want to keep this value or propose your own DV value to group(k / p)?:','s');
    answerDVG1 = input(Str1,'s');
    if answerDVG1 == 'p'
        DV1D = input('Select your DV value =');
    end
    Str2 = strcat('For ',PlotName2,...
        ', Do you want to keep this value or propose your own DV value to group(k / p)?:','s');    

    answerDVG2 = input(Str2,'s');
    if answerDVG2 == 'p'
        DV2D = input('Select your DV value =');
    end
end
%% Group routine
[CC1Dis]=GroupFunc_SPSL(Nhigh,DV1D,DCC1,CC1Dis);
[CC2Dis]=GroupFunc_SPSL(Nhigh,DV2D,DCC2,CC2Dis);
%% Slug characteristics
[Signal_1,Signal_2,nslug1D,nslug2D,fslug1D,fslug2D,vtBody12,vFront12,vRear12,...
    aveLs1D,stdLs1D,maxLs1D,minLs1D,aveLs2D,stdLs2D,maxLs2D,minLs2D,...
    aveLf1D,stdLf1D,maxLf1D,minLf1D,aveLf2D,stdLf2D,maxLf2D,minLf2D,...
    ~,~,~,~,~,~,DV1PS,DV2PS]=...
    SlugCharFunc_SPSL(Nhigh,Time,timestep,L1_2,CC1Dis,CC2Dis,...
    DisplayFitInfo,ID,PlotName1,PlotName2,OP.OP_DV);
disp('******************************************************************')
disp('******************************************************************')
disp('******************************************************************')
disp('After Group Routine this filter removes pseudo slugs(PS)')
disp('with a length lower than disregard value (DV) calculated using')
disp('the probability distribution of the slug lengths.')
disp('DV is in [m]. Using the lognormal 2� inferior confidence bound is')
disp(['For ',PlotName1,' = ', num2str(DV1PS)]);
disp(['For ',PlotName2,' = ', num2str(DV2PS)]);

disp(['As reference, 2*ID [m]= ', num2str(2*ID)]);
disp('******************************************************************')
disp('******************************************************************')
disp('******************************************************************')
%% Figure: Filtered and transformed signal
if OP(1).OP_F_FPS == 0
[MF]=PLFilterTransf_SPSL(Time,A1,A2,Signal_1, Signal_2,...
    PlotName1,MF,PlotName1,PlotName2);
end
if OP.OP_F_ST == 0
[MF]=PLSummaryST_SPSL(Time,A1,Length1,CDis1,Signal_1,A2,Length2,CDis2,...
    Signal_2,MF,PlotName1,PlotName2);
end

%% Dominant frequency 
if OP.OP_DFT == 0
    
    [~,~,MF,VFreq1,VMagnitude1,VIndex1,VFreq2,VMagnitude2,VIndex2]=...
        DFTFunc_SPSL(Time,NSignal1,A1,CC1Dis,NSignal2,A2,...
        CC2Dis,PlotName1,MF,PlotName1,PlotName2,OP.OP_F_DFT);
end

end
%   *********************************************************************
%   *********************************************************************
%   ***** SUMMARY OF RESULTS AND DEFINE A RECURSIVE CORRECTION **********
%   *********************************************************************
%   *********************************************************************
function [ATHVS1,ATHVS2,ATHVF1,ATHVF2]=CheckingResults_SPSL(OP,PlotName1,PlotName2,...
    ATHVS1,ATHVS2,ATHVF1,ATHVF2)

if OP(1).OP_THV == 1;
    %% Option of manually threshold cut value selection
    answer = input...
        ('Do you want to propose threshold values manually (y / n)?:','s');
else
    answer = 'n';
end
if answer == 'y'
    TitleCap1S=['ATHV Slug ' PlotName1 ' = '];
    TitleCap1F=['ATHV Film ' PlotName1 ' = '];
    TitleCap2S=['ATHV Slug ' PlotName2 ' = '];
    TitleCap2F=['ATHV Film ' PlotName2 ' = '];
end
%
while lower(char(answer)) == 'y'
    [ATHVS1]=NewTVvalues_SPSL(ATHVS1,TitleCap1S);
    [ATHVF1]=NewTVvalues_SPSL(ATHVF1,TitleCap1F);
    [ATHVS2]=NewTVvalues_SPSL(ATHVS2,TitleCap2S);
    [ATHVF2]=NewTVvalues_SPSL(ATHVF2,TitleCap2F);
    CapFunc_SPSL
    SummaryFunc_SPSL
    if OP(1).OP_THV == 1;
        % beep
        answer = input...
            ('Do you want to propose threshold values manually (y / n)?:','s');
    else
        answer = 'n';
    end
end
end
%   *********************************************************************
%   *********************************************************************
%   ********************* CREDITS ***************************************
%   *********************************************************************
%   *********************************************************************
function Credits
%%   Credits BSignalProcessing2020
disp('******************************************************************')
disp ('Signal processing for slug flow analysis (basic functions v 5.0)')
disp ('April 24, 2014. (rev.Jul.27.2020)')
disp('******************************************************************')
disp('Code author: Soto-Cortes, G. (1)')
disp('******************************************************************')
disp('Based on:')
disp('Signal processing for slug flow analysis via voltage or instantaneous liquid holdup time-series') 
disp('Soto-Cortes, G.(1), Pereyra, E.(2), Sarica, C.(2), Torres, C.(3), Soedarmo, A. (4)')
disp('******************************************************************')
disp('(1) Hydraulic Resources and Fluid Mechanics Research Group')
disp('Autonomous Metropolitan University, Mexico')
disp('e-mail:  gsoto@ler.uam.mx')
disp('------------------------------------------------------------------')
disp('(2) TU Fluid Flow Projects, The University of Tulsa, USA')
disp('e-mail:  eduardo-pereyra@utulsa.edu   cem-sarica@utulsa.edu')
disp('------------------------------------------------------------------')
disp('(3) School of Mechanical Engineering, University of Los Andes, Venezuela')
disp('e-mail: ctorres@ula.ve')
disp('------------------------------------------------------------------')
disp('(4) Schlumberger Norway Technology Center, Norway')
disp('e-mail: auzan-soedarmo@utulsa.edu')
disp('******************************************************************')
end
%   *********************************************************************
%   *********************************************************************
%   **************** MATLAB DATA STRUCTURES ******************************
%   *********************************************************************
%   *********************************************************************
function [Data,ExpMatrix,Output,ExpMatrixFileName,ReportFileName,OPTIONS]...
    = DataStructure(ExpMatrixFileName,SheetName,Nexp)
StartRow = 2;
EndRow = Nexp + 1;
% Reminder
% ExpMatrix = struct('ExpNumber',{},'TestDate',{},'TestName',{},...
%     'FlowPattern',{},'Trial',{},'Vslinput',{},'Vsginput',{},...
%     'Temptest',{},'Angle',{},'timestep',{});
[ExpMatrix] = importExpMatrix(ExpMatrixFileName,SheetName,StartRow,EndRow);
%% Information for report
Clock = clock;
ReportFileName = strcat('MyReport',date,'-',num2str(Clock(4)),'-',...
    num2str(Clock(5)),'-',num2str(fix(Clock(6))));
%% Option structure
OPTIONS = struct('OP_Cut',{},'OP_Filter',{},'OP_DV',{},'OP_DVG',{},'OP_THV',{},...
    'OP_THV_Cut',{},'OP_DFT',{},'OP_F_BS',{},'OP_F_NFS',{},'OP_F_PDF',{},...
    'OP_F_FPS',{},'OP_F_ST',{},'OP_F_DFT',{},'OP_F_THV',{},'NOplots',{});

%% Data and result structures

Data=struct('Condition',{},'Velocity',{},'PDFCap1',{},'PDFCap2',{},...
    'Output',{},'NSignal1', {}, 'NSignal2',{},'ExpDetails',{});

Output = struct...
    ('Experiment',{},'Station',{},'Clock',{},'ExpNumber',{},...
    'VSL',{},'VSG',{},'Temperature',{},'Trial',{},'Angle',{},...
    'TimeStep',{},'TTime',{},...
    'TestDate',{},'TestName',{},'FlowPattern',{},...
    'VtBody',{}, 'VtFront',{},'VtRear',{},'VtCC',{},'VtFt',{},...
    'Nslug1D',{},'Nslug1CC',{},'Nslug1FT',{},...
    'Fslug1D',{},'Fslug1CC',{},'Fslug1FT',{},...
    'DFT11',{},'DFT12',{},'DFT13',{},...
    'DFTM11',{},'DFTM12',{},'DFTM13',{},...
    'MaxSL1D',{},'MaxSL1CC',{},'MaxSL1FT',{},...
    'AveSL1D',{},'AveSL1CC',{},'AveSL1FT',{},...
    'MinSL1D',{},'MinSL1CC',{},'MinSL1FT',{},...
    'SLxID1D',{},'SLxID1CC',{},'SLxID1FT',{},...
    'stdSLxID1D',{},...
    'MaxFL1D',{},'MaxFL1CC',{},'MaxFL1FT',{},...
    'AveFL1D',{},'AveFL1CC',{},'AveFL1FT',{},...
    'MinFL1D',{},'MinFL1CC',{},'MinFL1FT',{},...
    'FLxID1D',{},'FLxID1CC',{},'FLxID1FT',{},...
    'stdFLxID1D',{},...
    'THVS1',{},'THVF1',{},'CUT1',{},'DV1',{},'DVPS1',{},...
    'Nslug2D',{},'Nslug2CC',{},'Nslug2FT',{},...
    'Fslug2D',{},'Fslug2CC',{},'Fslug2FT',{},...
    'DFT21',{},'DFT22',{},'DFT23',{},...
    'DFTM21',{},'DFTM22',{},'DFTM23',{},...
    'MaxSL2D',{},'MaxSL2CC',{},'MaxSL2FT',{},...
    'AveSL2D',{},'AveSL2CC',{},'AveSL2FT',{},...
    'MinSL2D',{},'MinSL2CC',{},'MinSL2FT',{},...
    'SLxID2D',{},'SLxID2CC',{},'SLxID2FT',{},...
    'stdSLxID2D',{},...
    'MaxFL2D',{},'MaxFL2CC',{},'MaxFL2FT',{},...
    'AveFL2D',{},'AveFL2CC',{},'AveFL2FT',{},...
    'MinFL2D',{},'MinFL2CC',{},'MinFL2FT',{},...
    'FLxID2D',{},'FLxID2CC',{},'FLxID2FT',{},...
    'stdFLxID2D',{},...
    'THVS2',{},'THVF2',{},'CUT2',{},'DV2',{},'DVPS2',{},...
    'PSignal1',{},'PSignal2',{});
end
%   *********************************************************************
%   *********************************************************************
%   ********* DISCRETE FOURIER TRANSFORMATION (MAIN MODULE)**************
%   *********************************************************************
%   *********************************************************************
function [DFT1,DFT2,MF,xCor1,yCor1,ICor1,xCor2,yCor2,ICor2] = DFTFunc_SPSL...
    (Time,NSignal1,FSignal1,CSignal1,NSignal2,FSignal2,CSignal2,...
    WFileName,MF,PlotName1,PlotName2,OP_F_DFT)
    % NSignal   Original signal
    % FSignal   Filtered signal
    % CSignal   Corrected signal
    %
%% Calculation of Discrete Fourrier Transformation (DFT) %%
% by Tayfun Besim Aydin
% June 23, 2014
% Bug corrected by Gabriel Soto July, 2018

fs=1/(Time(2)-Time(1));
dtime = 1/fs;
df = 0.3; % required upper limit for the frequency resolution in Hz
ns = 2^(floor(log2(fs/df))+1); % size of the window for DFT analysis
lsignal1 = length(NSignal1); % length of the whole signal for signal 1
lsignal2 = length(NSignal2); % length of the whole signal for signal 2
nw1 = floor(lsignal1/ns); % number of ensembles in DFT analysis for signal 1
nw2 = floor(lsignal2/ns); % number of ensembles in DFT analysis for signal 2

%% DFT Analysis for the signals based on signal 1
ac_psd_NSignal1=zeros(2*ns-1,nw1);
ac_psd_FSignal1=zeros(2*ns-1,nw1);
ac_psd_CSignal1=zeros(2*ns-1,nw1);

for i = 1:nw1
    llim = 1+(i-1)*ns; %lower limit for the index
    ulim = i*ns; %upper limit for the index
    % Form the ensemble prior to DFT Analysis for sensor 1
    ens_NSignal1 = NSignal1(llim:ulim); % original signal
    ens_FSignal1 = FSignal1(llim:ulim); % filtered signal
    ens_CSignal1 = CSignal1(llim:ulim); % corrected signal
%     
    % DFT on the auto-correlation function for sensor 1
    ac_NSignal1 = xcov(ens_NSignal1); l1ac = length(ac_NSignal1);
    [ac_psd_NSignal1, freq_ac] = AC_DFT_Function_SPSL...
        (ac_NSignal1, l1ac, dtime, i,ac_psd_NSignal1); % original signal
    ac_FSignal1 = xcov(ens_FSignal1); l1ac = length(ac_FSignal1);
    [ac_psd_FSignal1, freq_ac] = AC_DFT_Function_SPSL...
        (ac_FSignal1, l1ac, dtime, i,ac_psd_FSignal1); % filtered signal
    ac_CSignal1 = xcov(ens_CSignal1); l1ac = length(ac_CSignal1);
    [ac_psd_CSignal1, freq_ac] = AC_DFT_Function_SPSL...
        (ac_CSignal1, l1ac, dtime, i,ac_psd_CSignal1); % corrected signal
    
end

% DFT results on the auto-correlation functions
ac_psd_NSignal1_ens_avg = mean(ac_psd_NSignal1'); % Ensemble averaging
ac_psd_FSignal1_ens_avg = mean(ac_psd_FSignal1'); % Ensemble averaging
ac_psd_CSignal1_ens_avg = mean(ac_psd_CSignal1'); % Ensemble averaging

ac_np_N1 = ac_psd_NSignal1_ens_avg/max(ac_psd_NSignal1_ens_avg); % Normalization
ac_np_F1 = ac_psd_FSignal1_ens_avg/max(ac_psd_FSignal1_ens_avg); % Normalization
ac_np_C1 = ac_psd_CSignal1_ens_avg/max(ac_psd_CSignal1_ens_avg); % Normalization


%% DFT Analysis for the signals based on capacitance signal 2
ac_psd_NSignal2=zeros(2*ns-1,nw2);
ac_psd_FSignal2=zeros(2*ns-1,nw2);
ac_psd_CSignal2=zeros(2*ns-1,nw2);

for i = 1:nw2
    llim = 1+(i-1)*ns; %lower limit for the index
    ulim = i*ns; %upper limit for the index
   % Form the ensemble prior to DFT Analysis for sensor 2
    ens_NSignal2 = NSignal2(llim:ulim); % original signal
    ens_FSignal2 = FSignal2(llim:ulim); % filtered signal
    ens_CSignal2 = CSignal2(llim:ulim); % corrected signal
%     
    % DFT results on the auto-correlation functions
    ac_NSignal2 = xcov(ens_NSignal2); l2ac = length(ac_NSignal2);
    [ac_psd_NSignal2, freq_ac] = AC_DFT_Function_SPSL...
        (ac_NSignal2, l2ac, dtime, i,ac_psd_NSignal2); % original signal
    ac_FSignal2 = xcov(ens_FSignal2); l2ac = length(ac_FSignal2);
    [ac_psd_FSignal2, freq_ac] = AC_DFT_Function_SPSL...
        (ac_FSignal2, l2ac, dtime, i,ac_psd_FSignal2); % % filtered signal
    ac_CSignal2 = xcov(ens_CSignal2); l2ac = length(ac_CSignal2);
    [ac_psd_CSignal2, freq_ac] = AC_DFT_Function_SPSL...
        (ac_CSignal2, l2ac, dtime, i,ac_psd_CSignal2); % corrected signal
    
end


% DFT results on the auto-correlation functions
ac_psd_NSignal2_ens_avg = mean(ac_psd_NSignal2'); % Ensemble averaging
ac_psd_FSignal2_ens_avg = mean(ac_psd_FSignal2'); % Ensemble averaging
ac_psd_CSignal2_ens_avg = mean(ac_psd_CSignal2'); % Ensemble averaging

ac_np_N2 = ac_psd_NSignal2_ens_avg/max(ac_psd_NSignal2_ens_avg); % Normalization
ac_np_F2 = ac_psd_FSignal2_ens_avg/max(ac_psd_FSignal2_ens_avg); % Normalization
ac_np_C2 = ac_psd_CSignal2_ens_avg/max(ac_psd_CSignal2_ens_avg); % Normalization

%% Looking for max in auto-correlation functions (dominant frequencies)
% Range where you are looking for
RangeF = [0 10];
i=1;
count=0;
while freq_ac(i) < RangeF(2)
    count = count + 1;
    i = i+1;
end
%
Der1_ac_np_N1 = diff(ac_np_N1);
Der1Sign_ac_np_N1 = sign(Der1_ac_np_N1);
%
Der1_ac_np_N2 = diff(ac_np_N2);
Der1Sign_ac_np_N2 = sign(Der1_ac_np_N2);

s=0;
for l=2:count;
    if Der1Sign_ac_np_N1(l) < 0 && Der1Sign_ac_np_N1(l-1)>0;
        s=s+1;
        xCor1(s) = freq_ac(l);
        yCor1(s) = ac_np_N1(l);
    end;
end;
s=0;
for l=2:count;
    if Der1Sign_ac_np_N2(l) < 0 && Der1Sign_ac_np_N2(l-1)>0;
        s=s+1;
        xCor2(s) = freq_ac(l);
        yCor2(s) = ac_np_N2(l);
    end;
end;
%
[yCor1,ICor1] = sort(yCor1,'descend');
[yCor2,ICor2] = sort(yCor2,'descend');

%
xCor1_1=[xCor1(ICor1(1)) xCor1(ICor1(1))];
yCor1_1=yCor1(1);
xCor1_2=[xCor1(ICor1(2)) xCor1(ICor1(2))];
yCor1_2=yCor1(2);
xCor1_3=[xCor1(ICor1(3)) xCor1(ICor1(3))];
yCor1_3=yCor1(3);
%
xCor2_1=[xCor2(ICor2(1)) xCor2(ICor2(1))];
yCor2_1=yCor2(1);
xCor2_2=[xCor2(ICor2(2)) xCor2(ICor2(2))];
yCor2_2=yCor2(2);
xCor2_3=[xCor2(ICor2(3)) xCor2(ICor2(3))];
yCor2_3=yCor2(3);
%
yLineLength=[10E-10 1];

%% Plot the results
if OP_F_DFT == 0
    MF(end+1)=figure('Name',...
        ['Dominant frequencies (DF) using Discrete Fourier Transformation (DFT) for ',...
        PlotName1,' & ',PlotName2]);
    subplot(2,1,1); loglog(freq_ac,ac_np_N1(1:length(freq_ac)),'-k',...
        freq_ac,ac_np_F1(1:length(freq_ac)),'-b',...
        freq_ac,ac_np_C1(1:length(freq_ac)),'-r',...
        xCor1_1,yLineLength,'--r',...
        xCor1_2,yLineLength,'--m',...
        xCor1_3,yLineLength,'--g')
    hold on;
    title(['DFT Results on the auto-correlation functions for ',PlotName1])
    xlabel('Frequency (Hz)');
    ylabel('Normalized Amplitud');
    hold on;
    text(xCor1_1(1),yCor1_1(1),'\bf\oslash' ,...
        'HorizontalAlignment','center','Color','r')
    text(xCor1_2(1),yCor1_2(1),'\bf\oslash' ,...
        'HorizontalAlignment','center','Color','m')
    text(xCor1_3(1),yCor1_3(1),'\bf\oslash' ,...
        'HorizontalAlignment','center','Color','g')
    %
    text(xCor1_1(1),yLineLength(1),'\bf\uparrow' ,...
        'HorizontalAlignment','center','Color','r')
    text(xCor1_2(1),yLineLength(1),'\bf\uparrow' ,...
        'HorizontalAlignment','center','Color','m')
    text(xCor1_3(1),yLineLength(1),'\bf\uparrow' ,...
        'HorizontalAlignment','center','Color','g')
    axis([0.1 fs/2 0 1]);
    hold on;
    st= {'Dominant frequencies [slugs/s] = {\color{red}',num2str(xCor1_1(1)),...
        '\color{magenta}',num2str(xCor1_2(1)),'\color{green}',num2str(xCor1_3(1)),'}'};
    text(0.2,yLineLength(1),st);
    h = legend('Normalized','Filtered','Pulse','1st DF','2nd DF','3th DF');
    set(h,'Interpreter','none')
end
%    
[~,index]=max(ac_np_N1);
%disp(['Dominant frequency (slug frequency) for CSignal1 = ', num2str(freq_ac(index))]);
DFT1 = freq_ac(index);
%
if OP_F_DFT == 0
    subplot(2,1,2); loglog(freq_ac,ac_np_N2(1:length(freq_ac)),'-k',...
        freq_ac,ac_np_F2(1:length(freq_ac)),'-b',...
        freq_ac,ac_np_C2(1:length(freq_ac)),'-r',...
        xCor2_1,yLineLength,'--r',...
        xCor2_2,yLineLength,'--m',...
        xCor2_3,yLineLength,'--g')
    hold on;
    title(['DFT Results on the auto-correlation functions for ',PlotName2]);
    xlabel('Frequency (Hz)');
    ylabel('Normalized Amplitud');
    hold on;
    text(xCor2_1(1),yCor2_1(1),'\bf\oslash' ,...
        'HorizontalAlignment','center','Color','r')
    text(xCor2_2(1),yCor2_2(1),'\bf\oslash' ,...
        'HorizontalAlignment','center','Color','m')
    text(xCor2_3(1),yCor2_3(1),'\bf\oslash' ,...
        'HorizontalAlignment','center','Color','g')
    %
    text(xCor2_1(1),yLineLength(1),'\bf\uparrow' ,...
        'HorizontalAlignment','center','Color','r')
    text(xCor2_2(1),yLineLength(1),'\bf\uparrow' ,...
        'HorizontalAlignment','center','Color','m')
    text(xCor2_3(1),yLineLength(1),'\bf\uparrow' ,...
        'HorizontalAlignment','center','Color','g')
    axis([0.1 fs/2 0 1]);
    hold on;
    st= {'Dominant frequencies [slugs/s] = {\color{red}',num2str(xCor2_1(1)),...
        '\color{magenta}',num2str(xCor2_2(1)),'\color{green}',num2str(xCor2_3(1)),'}'};
    text(0.2,yLineLength(1),st);
    h = legend('Normalized','Filtered','Pulse','1st DF','2nd DF','3th DF');
    set(h,'Interpreter','none')
end
%    
[~,index]=max(ac_np_N2);
DFT2 = freq_ac(index);

end
%   *********************************************************************
%   *********************************************************************
%   ********* DERIVATIVE PROCEDURE FOR GROUP THV SELECTION **************
%   *********************************************************************
%   *********************************************************************
function [DCC,n,m,slugs,DVlognormal] = ...
    DVFunc_SPSL(N,Time,DeltaT,CCDis,DisplayFitInfo)
%% First descritized signal derivative 
DCC=diff(CCDis);       

n=0;
m=0;
for i=1:N-1;            
   if DCC(i)==1;        % # front
        n=n+1;
   end;
   if DCC(i)==-1;       % # rear
        m=m+1;
   end;
end;
% number of slugs
slugs = min(m,n); 
%
Frecc=n/Time(N);
STime=zeros(slugs,1);
n=0;
%% Slug start time cordinate
for i=1:N-1;            
   if DCC(i)==1 && n<slugs;
        n=n+1;
        STime(n)=n*DeltaT+Time(i);
   end;
end;
% 
ETime=zeros(slugs,1);
n=0;
%% Slug end time cordinate
for i=1:N-1;            
   if DCC(i)==-1;
        n=n+1;
        endtime=n*DeltaT+Time(i);
        if n==1 && endtime<STime(1)
            n=0;
        else
            ETime(n)=endtime;
        end;
   end;
end;
%
for i=1:slugs-1;
    FLength(i)=STime(i+1)-ETime(i);
end;
%
%% Best Fit Original. Film Length
% ******************************************
ItsResidual = 0;
DataFileNameFilmL=['Film Length'];
if strcmp(DisplayFitInfo,'yes')
    [BestFitFilmL,BestFitNameFilmL]= FitFuncFCh_SPSL...
        (DataFileNameFilmL,FLength,ItsResidual);
else
    [BestFitFilmL,BestFitNameFilmL]= FitFuncFChNoDisp_SPSL...
        (DataFileNameFilmL,FLength,ItsResidual);
end
BestFitFilmL=char(BestFitFilmL);
BestFitNameFilmL=char(BestFitNameFilmL);

%% DV Group selection
%*************************************
% [pd1,DV,Probability] = DVgroupSelection(FLength,DeltaT,BestFitFilmL);

%% lognormal criteria (2� inferior confidence bound)
M=mean(FLength);
V=var(FLength);

MU=log(M^2/sqrt(V+M^2));
SIGMA=sqrt(log(V/M^2+1));
MUgeo=exp(MU);
SIGMAgeo=exp(SIGMA);
ratio=MUgeo/SIGMAgeo^2;
%% DV criteria for group
DVlognormal=round((ratio)/DeltaT); 

end
%   *********************************************************************
%   *********************************************************************
%   *******************  GROUP THV SELECTION ****************************
%   *********************************************************************
%   *********************************************************************
function [pd1,DV,Probability] = DVgroupSelection(FLength,timestep,PDFName)
AvoidPlot = 0;
% Force all inputs to be column vectors
FLength = FLength(:);
if AvoidPlot == 0
    %% Prepare figure
    clf;
    hold on;
    LegHandles = []; LegText = {};
    
    % --- Plot data originally in dataset "FLength data"
end
    [CdfY,CdfX] = ecdf(FLength,'Function','survivor');  % compute empirical function
if AvoidPlot == 0
    hLine = stairs(CdfX,CdfY,'Color',[0.333333 0 0.666667],'LineStyle','-', 'LineWidth',1);
    xlabel('Data');
    ylabel('Survivor function')
    LegHandles(end+1) = hLine;
    LegText{end+1} = 'FLength data';
end
XGrid = CdfX;

%% Empirical PDF for DV group selection
pd1 = fitdist(FLength, PDFName);
[YPlot] = cdf(pd1,XGrid);
YPlot = 1 - YPlot;

if AvoidPlot == 0
    hLine = plot(XGrid,YPlot,'Color',[1 0 0],...
        'LineStyle','-', 'LineWidth',2,...
        'Marker','none', 'MarkerSize',6);
    LegHandles(end+1) = hLine;
    LegText{end+1} = 'fit 1';
end


%% Film lengths above the fitted pdf
LengthX = round(length(XGrid));
condition = 0;
for m = 1 : LengthX
    if YPlot(m) > CdfY(m) && condition == 0
        
        index = m;
        DV = XGrid(index)/timestep;
        Probability = YPlot(index);
        condition = 1;
    end
end

if AvoidPlot == 0
    L1X = [0 DV*timestep];
    L1Y = [Probability Probability];
    
    L2X = [DV*timestep DV*timestep];
    L2Y = [0 Probability];
    
    hLine = plot(L1X,L1Y,L2X,L2Y,'Color',[0 0 1],...
        'LineStyle','-', 'LineWidth',2,...
        'Marker','none', 'MarkerSize',6);
    % Adjust figure
    box on;
    hold off;
    
    % Create legend from accumulated handles and labels
    hLegend = legend(LegHandles,LegText,'Orientation', 'vertical', 'Location', 'NorthEast');
    set(hLegend,'Interpreter','none');
    
    
    text(DV*timestep,Probability,...
        ['\bullet\leftarrow DVG(points) = ',num2str(DV),...
        ' Probability-',Probability],'FontSize',16);
end
end
%   *********************************************************************
%   *********************************************************************
%   ********************* EMPIRICAL CDF AND PDF *************************
%   *********************************************************************
%   *********************************************************************
function [XGrid]=EmpiricalCDF_SPSL(DataSetValues,CaseV)
%% --- Plot data originally in dataset 
[CdfF,CdfX] = ecdf(DataSetValues,'Function','cdf');  % compute empirical cdf
BinInfo.rule = 1;
%BinInfo.nbins = round((length(DataSet))^0.5);
[~,BinEdge] = internal.stats.histbins(DataSetValues,[],[],BinInfo,CdfF,CdfX);
[BinHeight,BinCenter] = ecdfhist(CdfF,CdfX,'edges',BinEdge);
% Create grid where function will be computed
XLim = get(gca,'XLim');
XLim = XLim + [-1 1] * 0.01 * diff(XLim);
XGrid = linspace(XLim(1),XLim(2),100);
%%
if CaseV(1,2)== 1
    % --- Create fit "No Parametric"
    pd1 = fitdist(DataSetValues,'kernel','kernel','normal','support','unbounded');
    YPlot = pdf(pd1,XGrid);
end
end
%   *********************************************************************
%   *********************************************************************
%   ********************* EMPERIMENT CONDITIONS *************************
%   *********************************************************************
%   *********************************************************************
function [Data,SensorNumbers] = ...
    ExpConditions(Data,ExpMatrix,StationsWorking,ExperimentsToRun,m,n)
%% Reading experimental conditions
index = find (ExpMatrix(1).ExpNumber == ExperimentsToRun(m));
Data(m,n).Condition = [ExpMatrix.ExpNumber(index) ...
    ExpMatrix.Vslinput(index) ExpMatrix.Vsginput(index) ...
    ExpMatrix.Temptest(index) ExpMatrix.Angle(index) ...
    ExpMatrix.Trial(index) ExpMatrix.timestep(index)];
Data(m,n).ExpDetails = [ExpMatrix.TestDate(index) ...
    ExpMatrix.TestName(index) ExpMatrix.FlowPattern(index)];
% Sensors at station 'n' [Upward Downward]
SensorNumbers = [(2*StationsWorking(n)-1) (2*StationsWorking(n))];
end
%   *********************************************************************
%   *********************************************************************
%   ***************** WAVELETS FILTERING ********************************
%   *********************************************************************
%   *********************************************************************
function [ A ] = FilterFunc_SPSL(NCap,PlotName)
%% Level 5 decomposition of the signal with symlets 4
[C,L] = wavedec(NCap,5,'sym4');

cA=appcoef(C,L,'sym4',5);          % Level 5 approximation coefficients from C
% Detail coefficients 5-1
cD5 = detcoef(C,L,5); 
cD4 = detcoef(C,L,4); 
cD3 = detcoef(C,L,3);
cD2 = detcoef(C,L,2); 
cD1 = detcoef(C,L,1);
A = wrcoef('a',C,L,'sym4',5);      % Reconstruct level 5 approximation 
% Reconstruct level 5 details
D1 = wrcoef('d',C,L,'sym4',1);
D2 = wrcoef('d',C,L,'sym4',2);
D3 = wrcoef('d',C,L,'sym4',3);
D4 = wrcoef('d',C,L,'sym4',4);
D5 = wrcoef('d',C,L,'sym4',5);
% Reconstruction error
A0 = waverec(C,L,'sym4');
err = max(abs(NCap-A0));
%% Positive and negative flags
PlotName = ([PlotName ', Filtered']); 
[FlagNegative1,FlagPositive1,A] = FlagsPandN_SPSL(A,PlotName);
end
%   *********************************************************************
%   *********************************************************************
%   *********** NORMALIZED AND MORMALIZED-FILTERED SIGNALS **************
%   *********************************************************************
%   *********************************************************************
function [A1,A2,MF] = FilterOrNot_SPSL(MF,OP,Time,NSignal1,PlotName1,...
    NSignal2,PlotName2)
%% Plot Normalized signals
if OP(1).OP_F_NFS == 0;
    MF(end+1)=figure('Name',['Normalized signals for ',PlotName1,' & ',...
        PlotName2]);
    subplot(2,1,1)
    plot(Time,NSignal1);
    axis([0 30 0 1.1]);
    title(PlotName1);
    xlabel('Time[s]');
    ylabel('V[-]');
    
    subplot(2,1,2)
    plot(Time,NSignal2);
    axis([0 30 0 1.1]);
    title(PlotName2);
    xlabel('Time[s]');
    ylabel('V[-]');
end

disp('++++++++++++++++++++++++++++++++++++++++++++++++++++++++++++')
if OP(1).OP_Filter == 1;
    answer = 'y';
    if answer == 'y'
        %% Filtering functions
        [A1]=FilterFunc_SPSL(NSignal1,PlotName1);
        [A2]=FilterFunc_SPSL(NSignal2,PlotName2);
        if OP(1).OP_F_NFS == 0;
            MF(end+1)=figure('Name',['Filtered signals for ',...
                PlotName1,' & ',PlotName2]);
            subplot(2,1,1)
            plot(Time,A1);
            axis([0 30 0 1.1]);
            title(PlotName1);
            xlabel('Time[s]');
            ylabel('V[-]');
            
            subplot(2,1,2)
            plot(Time,A2);
            axis([0 30 0 1.1]);
            title(PlotName2);
            xlabel('Time[s]');
            ylabel('V[-]');
        end
        
        disp('Filtered signals are used for this analysis procedure')
    else
        A1=NSignal1;
        A2=NSignal2;
    end
else
    A1=NSignal1;
    A2=NSignal2;
end
end
%   *********************************************************************
%   *********************************************************************
%   ******************* CDF AND CDF FITTING *****************************
%   *********************************************************************
%   *********************************************************************
function [BestFit,BestFitName]= FitFuncFChNoDisp_SPSL...
    (DataFileName,DataSetValues,ItsResidual)
N = 17;         % Number of MATLAB functions avaible
%% Create information arrays
[CaseV,ColorV,TagV,FlagPositive,FlagNegative] = ...
    InfVectors_SPSL(N,DataSetValues,ItsResidual);
%% Compute empirical cdf. First analysis.
PlotName = (['First analysis for all the avaible functions for ',...
    DataFileName]);
% Force all inputs to be column vectors
DataSetValues = DataSetValues(:);
[XGrid] = EmpiricalCDF_SPSL(DataSetValues,CaseV);
 %% First analysis. All functions.
 Chi2R={};
 m = 0;
for i = 2:N
    if CaseV(i,2)== 1
        if FlagNegative == 0 || ItsResidual == 1
            FlagError=0;
            try
                [pdName,YpdName] = PDFFunc_SPSL(DataSetValues,XGrid,...
                    char(TagV(i,2)),ColorV(i,:));
            catch err
                FlagError=1;
                ltER=['***** ERROR FIRST ANALYSIS',err.identifier,' *****'];
            end
            if FlagError==0
                m = m+1;
                [FitStructure]=HipoTest_SPSL(DataSetValues,pdName,...
                    CaseV(i,6),char(TagV(i,1)));
                Chi2R{end+1}=FitStructure.stats.chi2stat;
                Results(m,1)=i;
                Results(m,2)=cell2mat(Chi2R(end));
            end
        end
    end
end
%% Best fit performance
Results=sortrows(Results,2);
ltBP='Best fit performance according Chi2 test:';
for i=1:m
    ltFR=[num2str(i),' ',char(TagV(Results(i,1),1)),...
        ' Chi2 value = ',num2str(Results(i,2))];
end
%% Compute empirical cdf. Final analysis.
ltFA=['Final analysis information for ',DataFileName];
PlotName = (ltFA);
[XGrid] = EmpiricalCDF_SPSL(DataSetValues,CaseV);
%% Final analysis information
Chi2R={};
StrBF={};
StrBFpd={};
for m = 1:3
    if CaseV(Results(m,1),2)== 1
        if FlagNegative == 0 || ItsResidual == 1
            FlagError=0;
            try
                [pdName,YpdName] = PDFFunc_SPSL(DataSetValues,XGrid,...
                    char(TagV(Results(m,1),2)),...
                    ColorV(Results(m,1),:));
            catch err
                FlagError=1;
                ltER=['***** ERROR FINAL ANALYSIS',err.identifier,' *****'];
            end
            if FlagError==0
                [FitStructure]=HipoTest_SPSL(DataSetValues,pdName,...
                    CaseV(Results(m,1),6),char(TagV(Results(m,1),1)));
                Chi2R{end+1}=FitStructure.stats.chi2stat;
                StrBF{end+1}=([char(TagV(Results(m,1),1)),...
                    ' Chi2 value = ',num2str(Results(m,2))]);
                StrBFpd{end+1}=(pdName);
                if m == 1
                    BestFit = TagV(Results(m,1),2);
                    BestFitName = TagV(Results(m,1),1);
                end
            end
                        
        end
    end
end
End=(['End FitFunc ' DataFileName]);
end
%   *********************************************************************
%   *********************************************************************
%   *********** WARNINGS ABOUT NORMALIZED DATA OUT OF RANGE *************
%   *********************************************************************
%   *********************************************************************
function [FlagNegative,FlagPositive,DataSetValues] =...
    FlagsPandN_SPSL(DataSetValues,PlotName)
%% Negative values in DataSet
if min(DataSetValues) < 0
    FlagNegative = 1;
    disp(['Warning: Negative values in ' PlotName])
else
    FlagNegative = 0;
end
if FlagNegative ==1 
    for i=1:length(DataSetValues)
        if DataSetValues(i)<0
            DataSetValues(i)=0;
        end
    end
end
        
%% >1 values
if max(DataSetValues) > 1
    FlagPositive = 1;
    disp(['Warning: values > 1 in ' PlotName])
else
    FlagPositive = 0;
end
if FlagPositive == 1 
    for i=1:length(DataSetValues)
        if DataSetValues(i)>1
            DataSetValues(i)=1;
        end
    end
end
if FlagNegative == 1 || FlagPositive == 1

end
end
%   *********************************************************************
%   *********************************************************************
%   **** FLYING-TIME ROUTINE FOR TRANSLATIONAL VELOCITIES CALCULATION ***
%   *********************************************************************
%   *********************************************************************
function [ vtvec, vtfvec, vtbvec, vt, vtf, vtb, Stdvt,  Stdvtf,...
    Stdvtb, nvt] = flyingtimeFunnew(X, Y, n, dt, dl, vtcc, MinLD)

% X: vector of Fitered First Cap Signals
% Y: vector of Fitered Second Cap Signals
% n -> number of data points
% dt : sampling time
% dl : distance between both capacitance sensor
% LsStartVec1: front position for the laser 1
% LsEndVec1: front position for the laser 2
% LsStartVec2: back position for the laser 1
% LsEndVec2: back position for the laser 2
% LsVec--> Slug Length vecor
% vtfVec: front velocity vector
% vtbVec: back velocity vector
% Std -> standard desviation
% U -> uncertainty.

%% FOR THE SENSOR 1
i = 2;
if X(1) == 1
    for i = 1: n
        if X(i) == 0
            break
        end
    end
end

ns1 = 0;
LsStart1i = -1;
LsEnd1i = -1;
for j = i:n
    if (X(j - 1) == 0) && (X(j) == 1)
        ns1 = ns1 + 1;
        LsStart1i = j;
        LsStartVec1i(ns1) = j;
        LsEnd1i = -1;
    end
    if ((X(j - 1) == 1) && (X(j) == 0)) && (LsStart1i > 0)
        LsEnd1i = j;
        LsEndVec1i(ns1) = j;
        lsvec1i(ns1) = LsEnd1i - LsStart1i;
        LsStart1i = -1;
    end
end

if (LsEnd1i < 0) && (ns1 > 0)
    ns1 = ns1 - 1;
end
for i = 1 : ns1
    Lsvec1(i)=lsvec1i(i);
end
[ LsvecAux1, LsStartVec1, LsEndVec1,  ns1 ] = SlugFilterFT...
    (Lsvec1, LsStartVec1i, LsEndVec1i, vtcc, ns1,dt, MinLD);

%% FOR THE SENSOR 2
i = 2;
if Y(1) == 1
    for i = 1: n
        if Y(i) == 0
            break
        end
    end
end

ns2 = 0;
LsStart2i = -1;
LsEnd2i = 1;
for j = i : n
    if (Y(j - 1) == 0) && (Y(j) == 1) && (LsEnd2i > 0)
        if (j > LsStartVec1i(1))
            ns2 = ns2 + 1;
            LsStart2i = j;
            LsEnd2i = -1;
            %ReDim Preserve LsStartVec2(1 To ns2)
            LsStartVec2i(ns2) = j;
        end
    end
    if ((Y(j - 1) == 1) && (Y(j) == 0)) && (LsStart2i > 0)
        LsEnd2i = j;
        %ReDim Preserve LsEndVec2(1 To ns2)
        LsEndVec2i(ns2) = j;
        lsvec2i(ns2) = LsEnd2i - LsStart2i;
        LsStart2i = -1;
    end
end
if (LsEnd2i < 0) && (ns2 > 0)
    ns2 = ns2 - 1;
end
for i = 1 : ns2
    Lsvec2(i)=lsvec2i(i);
end
[ LsvecAux2, LsStartVec2, LsEndVec2,  ns2 ] = SlugFilterFT...
    (Lsvec2, LsStartVec2i, LsEndVec2i, vtcc, ns2,dt, MinLD);
%NS=max(ns2,ns1)
nsi = min(ns2, ns1);

ns=0;
for i=1:ns1-1
    for j=1:ns2
        if(LsStartVec2(j)> LsStartVec1(i)) && (LsEndVec2(j)> LsEndVec1(i))
            if (LsEndVec2(j)< LsEndVec1(i+1))&& (LsStartVec2(j)< LsStartVec1(i+1))
                ns=ns+1;
                LsStartVec2(ns)=LsStartVec2(j);
                LsStartVec1(ns)=LsStartVec1(i);
                LsEndVec2(ns)=LsEndVec2(j);
                LsEndVec1(ns)=LsEndVec1(i);
                break;
            end
        elseif (LsStartVec2(j)> LsStartVec1(i))&& (j~=ns2)
            if (LsStartVec2(j+1)< LsEndVec1(i))
                LsStartVec2(j+1)=LsStartVec2(j);
            end
        elseif (LsEndVec2(j)> LsEndVec1(i))
            if (LsEndVec2(j)> LsEndVec1(i+1))
                LsStartVec1(i+1)=LsStartVec1(i);
            end
        end
    end
end

i=ns1;
for j=1:ns2
    if(LsStartVec2(j)> LsStartVec1(i)) && (LsEndVec2(j)> LsEndVec1(i))
        ns=ns+1;
        LsStartVec2(ns)=LsStartVec2(j);
        LsStartVec1(ns)=LsStartVec1(i);
        LsEndVec2(ns)=LsEndVec2(j);
        LsEndVec1(ns)=LsEndVec1(i);
        break;
    elseif (LsStartVec2(j)> LsStartVec1(i))&& (j~=ns2)
        if (LsStartVec2(j+1)< LsEndVec1(i))
            LsStartVec2(j+1)=LsStartVec2(j);
        end
    end
end

for j = 1 : ns
    vtfveci(j) = dl / ((LsStartVec2(j) - LsStartVec1(j)) * dt); %Fliying time
    vtbveci(j) = dl / ((LsEndVec2(j) - LsEndVec1(j)) * dt);
    vtveci(j) = (vtbveci(j) + vtfveci(j)) / 2;
end
%% Results
vtfvec = vtfveci';
vtbvec = vtbveci';
vtvec = vtveci';
vtf = mean(vtfvec);     %average velocity in the front
vtb = mean(vtbvec);     %average velocity in the back
vt = mean(vtvec);       %average transiotnal velocity
Stdvtf = std(vtfvec);   %standard desviation for the front velocity
Stdvtb = std(vtbvec);   %standard desviation for the back velocity
Stdvt = std(vtvec);     %standard desviation for VT
nvt = ns ;              %number of data points
end
%   *********************************************************************
%   *********************************************************************
%   *********** THVslug, THVfilm CALCULATION ****************************
%   *********************************************************************
%   *********************************************************************        
function [cutFilm,cutSlug,MF]= FPTresholdNew_SPSL...
    (PlotTitle,N,A,Time,NCap,cutA,DataFileNameFF,DisplayFitInfo,MF,...
    OP_F_PDF,OP_THV_Cut,OP_F_THV)
%% split up slug and film
m=0;
for i=1:N;
    if A(i)>(cutA);
        m=m+1;
    end;
end;
n=N-m;
ABisSnew=zeros(m,1);
ABisFnew=zeros(n,1);
l=0;
s=0;
for i=1:N;
    if A(i)>(cutA);
        l=l+1;
        ABisSnew(l)=A(i);
    else
        s=s+1;
        ABisFnew(s)=A(i);
    end;
end;
%% Original values
cutAOriginal=cutA;
ABisSnewOriginal=ABisSnew(:);
ABisFnewOriginal=ABisFnew(:);

% Force all inputs to be column vectors
ABisSnew = ABisSnew(:);
ABisFnew = ABisFnew(:);
% Initial cut values
cutSlug=cutA;
cutFilm=cutA;
h=0;

%% Best Fit Original 
% ******************************************
ItsResidual = 0;
DataFileNameSO=[DataFileNameFF '_SO'];
if strcmp(DisplayFitInfo,'yes')
    [BestFitSO,BestFitNameSO]= FitFuncFCh_SPSL...
        (DataFileNameSO,ABisSnewOriginal,ItsResidual);
else
    [BestFitSO,BestFitNameSO]= FitFuncFChNoDisp_SPSL...
        (DataFileNameSO,ABisSnewOriginal,ItsResidual);
end
BestFitSO=char(BestFitSO);
BestFitNameSO=char(BestFitNameSO);

%******************************************
% ******************************************
DataFileNameFO=[DataFileNameFF '_FO'];
if strcmp(DisplayFitInfo,'yes')
    [BestFitFO,BestFitNameFO]= FitFuncFCh_SPSL...
        (DataFileNameFO,ABisFnewOriginal,ItsResidual);
else
    [BestFitFO,BestFitNameFO]= FitFuncFChNoDisp_SPSL...
        (DataFileNameFO,ABisFnewOriginal,ItsResidual);
end
BestFitFO=char(BestFitFO);
BestFitNameFO=char(BestFitNameFO);

%******************************************
%% THV SLUG. First aproximation.

% Create grid where function will be computed
XLim = [0 1];
XLim = XLim + [-1 1] * 0.01 * diff(XLim);
XGrid = linspace(XLim(1),XLim(2),100);
% --- Create fit "No Parametric Original"
pdSO = fitdist(ABisSnewOriginal,'kernel','kernel','normal',...
    'support','unbounded');
YPlotNParametricSO = 1 - cdf(pdSO,XGrid);
% --- Create fit "BestFit Original"
% ++++++++++++++++++++++++++++++++++++++++++++++++++++++
% ++++++++++++++++++++++++++++++++++++++++++++++++++++++
BestFitSO='normal';
BestFitNameSO='Normal';
% ++++++++++++++++++++++++++++++++++++++++++++++++++++++
% ++++++++++++++++++++++++++++++++++++++++++++++++++++++
pdBFsO = fitdist(ABisSnewOriginal, BestFitSO);
YPlotBestFitSO = cdf(pdBFsO,XGrid);
YPlotBestFitSO = 1 - YPlotBestFitSO;
% Looking for intersection between parametric and no parametric survivor
% function
Slug_y = diff(sign(YPlotNParametricSO - YPlotBestFitSO));
s=0;
for l=1:length(Slug_y);
    if Slug_y(l) ~= 0;
        s=s+1;
        xiAS(s) = XGrid(l);
        yiAS(s) = YPlotNParametricSO(l);
    end;
end;
[~,indexS] = min(abs(xiAS-cutA));
if length(xiAS)>1
    ATHVS = xiAS(indexS+1);
    yATHS = yiAS(indexS+1);
else
    ATHVS = xiAS(indexS);
    yATHS = yiAS(indexS);
end
    
 %%%%%%%%%%%%%%%%%%%%
 %% THV FILM. First aproximation.
% --- Create fit "No Parametric Original"
pdFO = fitdist(ABisFnewOriginal,'kernel','kernel','normal',...
    'support','unbounded');
YPlotNParametricFO = 1 - cdf(pdFO,XGrid);
% Fit this distribution to get parameter values
% ++++++++++++++++++++++++++++++++++++++++++++++++++++++
% ++++++++++++++++++++++++++++++++++++++++++++++++++++++
BestFitFO='normal';
BestFitNameFO='Normal';
% ++++++++++++++++++++++++++++++++++++++++++++++++++++++
% ++++++++++++++++++++++++++++++++++++++++++++++++++++++
pdBFfO = fitdist(ABisFnewOriginal, BestFitFO);
YPlotBestFitFO = cdf(pdBFfO,XGrid);
YPlotBestFitFO = 1 - YPlotBestFitFO;
% Looking for intersection between parametric and no parametric survivor
% function    
Film_y = diff(sign(YPlotNParametricFO - YPlotBestFitFO));
s=0;
for l=1:length(Film_y);
    if Film_y(l) ~= 0;
        s=s+1;
        xiAF(s) = XGrid(l);
        yiAF(s) = YPlotNParametricFO(l);
    end;
end;
[~,indexF] = min(abs(xiAF-cutA));
if length(xiAF)>1
    ATHVF = xiAF(indexF-1);
    yATHF= yiAF(indexF-1);
else
    ATHVF = xiAF(indexF);
    yATHF= yiAF(indexF);
end
% +++++++++++++++++++++++++++++++++++    
% +++++++++++++++++++++++++++++++++++     
 cutSlug=ATHVS;
 cutFilm=ATHVF;
% +++++++++++++++++++++++++++++++++++ 
% +++++++++++++++++++++++++++++++++++ 
 
%% Slug and Film vectors. First aproximation.     
      
l=0;
s=0;
m=0;
n=0;
for i=1:N;
    if A(i)>(cutSlug);
        m=m+1;
    end;
end;
ABisSnew=zeros(m,1);
for i=1:N;
    if A(i)>(cutSlug);
        l=l+1;
        ABisSnew(l)=A(i);
    end;
end;

for i=1:N;
    if A(i)<(cutFilm);
        n=n+1;
    end;
end;
ABisFnew=zeros(n,1);
for i=1:N;
    if A(i)<(cutFilm);
        s=s+1;
        ABisFnew(s)=A(i);
    end;
end;

%% Slug and Film vectors. Final aproximation.     

mediaS=mean(ABisSnew);
desvS=std(ABisSnew);
limS=mediaS-2*desvS;
limS2=mediaS-3*desvS;

mediaF=mean(ABisFnew);
desvF=std(ABisFnew);
limF=mediaF+2*desvF;
limF2=mediaF+3*desvF;
% *********************************
% *********************************
% YES. I want a second aproximation
% *********************************
cutSlug=limS2;
cutFilm=limF2;
% *********************************
% *********************************
% *********************************
% *********************************
% *********************************
% NO. I don't want a second aproximation
% *********************************
% cutSlug=ATHVS;
% cutFilm=ATHVF;
% *********************************
% *********************************
% *********************************

yATHS = interp1(XGrid,YPlotNParametricSO,cutSlug);
yATHF = interp1(XGrid,YPlotNParametricFO,cutFilm);

if OP_THV_Cut == 1
    cutSlug = cutA;
    cutFilm = cutSlug;
end


l=0;
s=0;
m=0;
n=0;
for i=1:N;
    if A(i)>(cutSlug);
        m=m+1;
    end;
end;
ABisSnew=zeros(m,1);
for i=1:N;
    if A(i)>(cutSlug);
        l=l+1;
        ABisSnew(l)=A(i);
    end;
end;

for i=1:N;
    if A(i)<(cutFilm);
        n=n+1;
    end;
end;
ABisFnew=zeros(n,1);
for i=1:N;
    if A(i)<(cutFilm);
        s=s+1;
        ABisFnew(s)=A(i);
    end;
end;


 %% Valley vector
 if OP_THV_Cut == 0
     
     m=0;
     for i=1:N;
         if A(i)>(cutFilm) && A(i)<cutSlug;
             m=m+1;
         end;
     end;
     ABisValley=zeros(m,1);
     r=0;
     for i=1:N;
         if A(i)>(cutFilm) && A(i)<cutSlug;
             r=r+1;
             ABisValley(r)=A(i);
         end;
     end;
     % --- Plot data originally in dataset "Data"
     [CdfF,CdfX] = ecdf(ABisValley,'Function','cdf');  % compute empirical cdf
     BinInfo.rule = 3;
     BinInfo.nbins = round((length(ABisValley))^0.5);
     [~,BinEdge] = internal.stats.histbins(ABisValley,[],[],BinInfo,CdfF,CdfX);
     [BinHeight,BinCenter] = ecdfhist(CdfF,CdfX,'edges',BinEdge);
     %
     MeanBins=mean(BinHeight);
     Residual=BinHeight-MeanBins;
     Residual=Residual(:);
     
     %% Valley vector & Residuals - Best Fit
     
     % ******************************************
     DataFileNameVall=[DataFileNameFF '_Vall'];
     if strcmp(DisplayFitInfo,'yes')
         [BestFitVall,BestFitNameVall]= FitFuncFCh_SPSL...
             (DataFileNameVall,ABisValley,ItsResidual);
     else
         [BestFitVall,BestFitNameVall]= FitFuncFChNoDisp_SPSL...
             (DataFileNameVall,ABisValley,ItsResidual);
     end
     BestFitVall=char(BestFitVall);
     BestFitNameVall=char(BestFitNameVall);
     
     %******************************************
     % ******************************************
     ItsResidual = 1;
     DataFileNameVallRe=[DataFileNameFF '_VallRe'];
     if strcmp(DisplayFitInfo,'yes')
         [BestFitVallRe,BestFitNameVallRe]= FitFuncFCh_SPSL...
             (DataFileNameVallRe,Residual,ItsResidual);
     else
         [BestFitVallRe,BestFitNameVallRe]= FitFuncFChNoDisp_SPSL...
             (DataFileNameVallRe,Residual,ItsResidual);
     end
     BestFitVallRe=char(BestFitVallRe);
     BestFitNameVallRe=char(BestFitNameVallRe);
 end
%******************************************
%% Best Fit Slug and Film after cutting
% ******************************************
ItsResidual = 0;
DataFileNameS=[DataFileNameFF '_S'];
if strcmp(DisplayFitInfo,'yes')
    [BestFitS,BestFitNameS]= FitFuncFCh_SPSL...
        (DataFileNameS,ABisSnew,ItsResidual);
else
    [BestFitS,BestFitNameS]= FitFuncFChNoDisp_SPSL...
        (DataFileNameS,ABisSnew,ItsResidual);
end
BestFitS='normal';
BestFitNameS='Normal';
% BestFitS=char(BestFitS);
% BestFitNameS=char(BestFitNameS);

%******************************************
% ******************************************
DataFileNameF=[DataFileNameFF '_F'];
if strcmp(DisplayFitInfo,'yes')
    [BestFitF,BestFitNameF]= FitFuncFCh_SPSL...
        (DataFileNameF,ABisFnew,ItsResidual);
else
    [BestFitF,BestFitNameF]= FitFuncFChNoDisp_SPSL...
        (DataFileNameF,ABisFnew,ItsResidual);
end
BestFitF='normal';
BestFitNameF='Normal';
% BestFitF=char(BestFitF);
% BestFitNameF=char(BestFitNameF);

%******************************************
%% Summary automatic THV selection SLUG
if OP_F_THV == 0
    hold off;
    
    MF(end+1)=figure('Name',['Summary automatic THV selection'...
        PlotTitle],'NumberTitle','on');
    subplot(4,2,8);
    hold on;
    title('Survivor function for slug data');
    LegHandles = []; LegText = {};
    
    % --- Plot data originally in dataset "ABisSnewOriginal data"
    [CdfY,CdfX] = ecdf(ABisSnewOriginal,'Function','survivor');  % compute empirical function
    hLine = stairs(CdfX,CdfY,'Color',[0.333333 0.666667 0],...
        'LineStyle','-', 'LineWidth',1);
    xlabel('Data');
    ylabel('Survivor function')
    LegHandles(end+1) = hLine;
    LegText{end+1} = 'Original Slug Data';
    
    % Create grid where function will be computed
    XLim = get(gca,'XLim');
    XLim = XLim + [-1 1] * 0.01 * diff(XLim);
    XGrid = linspace(XLim(1),XLim(2),100);
    
    % --- Create fit "No Parametric Original"
    pd1 = fitdist(ABisSnewOriginal,'kernel','kernel','normal',...
        'support','unbounded');
    hold on;
    YPlot = 1 - cdf(pd1,XGrid);
    hLine = plot(XGrid,YPlot,'Color',[1 0 0],...
        'LineStyle','-', 'LineWidth',2,...
        'Marker','none', 'MarkerSize',6);
    LegHandles(end+1) = hLine;
    LegText{end+1} = 'No Parametric Original';
    YPlotNParametric=YPlot;
    % --- Create fit "BestFit Original"
    
    % Fit this distribution to get parameter values
    pd3 = fitdist(ABisSnewOriginal, BestFitSO);
    YPlot = cdf(pd3,XGrid);
    YPlot = 1 - YPlot;
    hold on;
    hLine = plot(XGrid,YPlot,'Color',[0.666667 0.333333 0],...
        'LineStyle','-', 'LineWidth',2,...
        'Marker','none', 'MarkerSize',6);
    LegHandles(end+1) = hLine;
    BestFitNameSO=[BestFitNameSO ' Original_Slug'];
    LegText{end+1} = BestFitNameSO;
    YPlotBestFit=YPlot;
    
    xlim([cutA 1]);
    
    xCutS=[cutSlug cutSlug];
    yS=[0 1];
    hold on
    hLine = plot(xCutS,yS,'--rs','LineWidth',2);
    LegHandles(end+1) = hLine;
    LegText{end+1} = 'ATHVS';
    
    st=char('% of data considered as slug data = ',num2str(yATHS*100));
    annotation('textbox', [0.82 0.00 0.1 0.1],...
        'String', st);

    % Adjust figure
    box on;
    hold off;
    
    % Create legend from accumulated handles and labels
    hLegend = legend(LegHandles,LegText,'Orientation', 'vertical', 'Location', 'SouthWest');
    set(hLegend,'Interpreter','none');
      
    %% Summary automatic THV selection FILM
    % --- Create fit "BestFit Original"
        
    subplot(4,2,7);
    hold on;
    title('Survivor function for film data');
    LegHandles = []; LegText = {};
    
    % --- Plot data originally in dataset "ABisFnewOriginal data"
    [CdfY,CdfX] = ecdf(ABisFnewOriginal,'Function','survivor');  % compute empirical function
    hLine = stairs(CdfX,CdfY,'Color',[0.333333 0.666667 0],'LineStyle','-', 'LineWidth',1);
    xlabel('Data');
    ylabel('Survivor function')
    LegHandles(end+1) = hLine;
    LegText{end+1} = 'Original Film Data';
    
        % Create grid where function will be computed
    XLim = get(gca,'XLim');
    XLim = XLim + [-1 1] * 0.01 * diff(XLim);
    XGrid = linspace(XLim(1),XLim(2),100);
    
    % --- Create fit "No Parametric Original"
    pd1 = fitdist(ABisFnewOriginal,'kernel','kernel','normal','support','unbounded');
    YPlot = 1 - cdf(pd1,XGrid);
    hLine = plot(XGrid,YPlot,'Color',[1 0 0],...
        'LineStyle','-', 'LineWidth',2,...
        'Marker','none', 'MarkerSize',6);
    LegHandles(end+1) = hLine;
    LegText{end+1} = 'No Parametric Original';
    YPlotNParametric=YPlot;
    
    % Fit this distribution to get parameter values
    
    pd5 = fitdist(ABisFnewOriginal, BestFitFO);
    YPlot = cdf(pd5,XGrid);
    YPlot = 1 - YPlot;
    hLine = plot(XGrid,YPlot,'Color',[0.666667 0.333333 0],...
        'LineStyle','-', 'LineWidth',2,...
        'Marker','none', 'MarkerSize',6);
    LegHandles(end+1) = hLine;
    BestFitNameFO=[BestFitNameFO ' Original_film'];
    LegText{end+1} = BestFitNameFO;
    YPlotBestFit=YPlot;
     
    xlim([0 cutA]);
    
    xCutF=[cutFilm cutFilm];
    yF=[0 1];
    hold on
    hLine = plot(xCutF,yF,'--rs','LineWidth',2);
    LegHandles(end+1) = hLine;
    LegText{end+1} = 'ATHVF';
    
    st=char('% of data considered as film data = ',num2str((1-yATHF)*100));
    annotation('textbox', [0.05 0.00 0.1 0.1],...
        'String', st);
    
    % Adjust figure
    box on;
    hold off;
    
    % Create legend from accumulated handles and labels
    hLegend = legend(LegHandles,LegText,'Orientation', 'vertical', 'Location', 'SouthWest');
    set(hLegend,'Interpreter','none');
    
     %% Summary automatic THV selection. All A vector
    subplot(4,2,1:2);
    hold on;
    title('Probability density function for all signal');
    LegHandles = []; LegText = {};
    
    % --- Plot data originally in dataset "Data"
    [CdfF,CdfX] = ecdf(A,'Function','cdf');  % compute empirical cdf
    BinInfo.rule = 3;
    BinInfo.nbins = round((length(A))^0.5);
    [~,BinEdge] = internal.stats.histbins(A,[],[],BinInfo,CdfF,CdfX);
    [BinHeight,BinCenter] = ecdfhist(CdfF,CdfX,'edges',BinEdge);
    
    hLine = bar(BinCenter,BinHeight,'hist');
    set(hLine,'FaceColor','none','EdgeColor',[0.333333 0 0.666667],...
        'LineStyle','-', 'LineWidth',1);
    xlabel('Data');
    ylabel('Density')
    LegHandles(end+1) = hLine;
    LegText{end+1} = 'Data';
    
    % Create grid where function will be computed
    XLim = get(gca,'XLim');
    XLim = XLim + [-1 1] * 0.01 * diff(XLim);
    XGrid = linspace(XLim(1),XLim(2),100);
    
    hold on;
    % --- Create fit "fit 1"
    pd1 = fitdist(A,'kernel','kernel','normal','support','unbounded');
    YPlot = pdf(pd1,XGrid);
    hLine = plot(XGrid,YPlot,'Color',[0.2 0 0.8],...
        'LineStyle','-', 'LineWidth',2,...
        'Marker','none', 'MarkerSize',6);
    LegHandles(end+1) = hLine;
    LegText{end+1} = 'No parametric PDF';
    xlim([0 1]);

    xCutF=[cutFilm cutFilm];
    yF=[0 max(YPlot)];
    hold on
    plot(xCutF,yF,'--rs','LineWidth',2)
    
    text(cutFilm,max(YPlot),'\leftarrow Film THV' ,...
        'HorizontalAlignment','left')
    
    xCutS=[cutSlug cutSlug];
    yS=[0 max(YPlot)];
    hold on
    plot(xCutS,yS,'--rs','LineWidth',2)
    
    text(cutSlug,max(YPlot),'\leftarrow Slug THV' ,...
        'VerticalAlignment','top')
    
    st=char('Film THV = ',num2str(cutFilm),'Slug THV = ',num2str(cutSlug));
    annotation('textbox', [0.2 0.8 0.1 0.1],...
        'String', st);
    % Adjust figure
    box on;
    % Create legend from accumulated handles and labels
    hLegend = legend(LegHandles,LegText,'Orientation', 'vertical', 'Location', 'NorthEast');
    set(hLegend,'Interpreter','none');
       
    %% Summary automatic THV selection.  Valley vector
    if OP_THV_Cut == 0
        
        hold all;
        subplot(4,2,5);
        title('Probability density function for the valley between Film and Slug');
        
        LegHandles = []; LegText = {};
        
        % --- Plot data originally in dataset "Data"
        [CdfF,CdfX] = ecdf(ABisValley,'Function','cdf');  % compute empirical cdf
        BinInfo.rule = 3;
        BinInfo.nbins = round((length(ABisValley))^0.5);
        [~,BinEdge] = internal.stats.histbins(ABisValley,[],[],BinInfo,CdfF,CdfX);
        [BinHeight,BinCenter] = ecdfhist(CdfF,CdfX,'edges',BinEdge);
        hold on;
        hLine = bar(BinCenter,BinHeight,'hist');
        set(hLine,'FaceColor','none','EdgeColor',[0.333333 0 0.666667],...
            'LineStyle','-', 'LineWidth',1);
        xlabel('Data');
        ylabel('Density')
        LegHandles(end+1) = hLine;
        LegText{end+1} = 'Data';
        
        MeanBins=mean(BinHeight);
        Residual=BinHeight-MeanBins;
        Residual=Residual(:);
        
        xCutF=[min(ABisValley) max(ABisValley)];
        yF=[MeanBins MeanBins];
        hold on
        hLine = plot(xCutF,yF,'--rs','LineWidth',2);
        LegHandles(end+1) = hLine;
        LegText{end+1} = 'Mean';
        % Adjust figure
        box on;
        % Create legend from accumulated handles and labels
        hLegend = legend(LegHandles,LegText,'Orientation', 'vertical', 'Location', 'NorthEast');
        set(hLegend,'Interpreter','none');
        
        %% Summary automatic THV selection. Valley vector. Residuals
        
        subplot(4,2,6);
        title('Probability density function. Valley. Residuals');
        % clf;
        hold on;
        LegHandles = []; LegText = {};
        
        % --- Plot data originally in dataset "Data"
        [CdfF,CdfX] = ecdf(Residual,'Function','cdf');  % compute empirical cdf
        BinInfo.rule = 3;
        BinInfo.nbins = round((length(Residual))^0.5);
        [~,BinEdge] = internal.stats.histbins(Residual,[],[],BinInfo,CdfF,CdfX);
        [BinHeight,BinCenter] = ecdfhist(CdfF,CdfX,'edges',BinEdge);
        
        hLine = bar(BinCenter,BinHeight,'hist');
        set(hLine,'FaceColor','none','EdgeColor',[0.333333 0 0.666667],...
            'LineStyle','-', 'LineWidth',1);
        xlabel('Data');
        ylabel('Density')
        LegHandles(end+1) = hLine;
        LegText{end+1} = 'Data';
        
        % Create grid where function will be computed
        XLim = get(gca,'XLim');
        XLim = XLim + [-1 1] * 0.01 * diff(XLim);
        XGrid = linspace(XLim(1),XLim(2),100);
        
        % --- Create fit "fit 2"
        
        pd1N = fitdist(Residual, BestFitVallRe);
        YPlotN = pdf(pd1N,XGrid);
        hold on;
        hLine = plot(XGrid,YPlotN,'Color',[0.2 0 0.8],...
            'LineStyle','-', 'LineWidth',2,...
            'Marker','none', 'MarkerSize',6);
        % The valley residuals has a Normal distribution?
        alpha=0.05;
        [h,p,stats] = chi2gof(Residual,'Alpha',alpha,'CDF',pd1N);
        if h==0
            st=char('Confidence level (%) = ',num2str((1-p)*100));
            annotation('textbox', [0.91 0.35 0.1 0.1],...
                'String', st);
        end
        LegHandles(end+1) = hLine;
        BestFitNameVallRe=[BestFitNameVallRe ' Valley'];
        LegText{end+1} = BestFitNameVallRe;
        
        % Adjust figure
        box on;
        %hold off;
        % Create legend from accumulated handles and labels
        hLegend = legend(LegHandles,LegText,'Orientation', 'vertical', 'Location', 'NorthEast');
        set(hLegend,'Interpreter','none');
        
        %% Summary automatic THV selection. Valley vector. Residuals NCap vector
        
        subplot(4,2,3:4);
        hold on;
        title('Normalized voltage signal');
        % clf;
        % hold on;
        LegHandles = []; LegText = {};
        
        % --- Plot data originally in dataset
        
        hLine = plot(Time,NCap,'Color',[0.2 0 0.8],...
            'LineStyle','-', 'LineWidth',2,...
            'Marker','none', 'MarkerSize',6);
        xlim([0 30]);
 
        xlabel('Time (s)');
        ylabel('Normalized voltage (-)')
        LegHandles(end+1) = hLine;
        LegText{end+1} = 'Data';

        xCutF=[0 30];
        yF=[cutFilm cutFilm];
        hold on
        hLine=plot(xCutF,yF,'--rs','LineWidth',2);
        LegHandles(end+1) = hLine;
        LegText{end+1} = 'ATHV Film';
        
        xCutS=[0 30];
        yS=[cutSlug cutSlug];
        hold on
        hLine=plot(xCutS,yS,'--gs','LineWidth',2);
        LegHandles(end+1) = hLine;
        LegText{end+1} = 'ATHV Slug';
        
        % Adjust figure
        box on;
        % Create legend from accumulated handles and labels
        hLegend = legend(LegHandles,LegText,'Orientation', 'vertical', 'Location', 'NorthEast');
        set(hLegend,'Interpreter','none');
    end
end
%% Summary PDF fitting. FILM
if OP_F_PDF == 0
    
MF(end+1)=figure('Name',['Summary PDF fitting' PlotTitle],'NumberTitle','on');
% Prepare figure
subplot(4,2,5)
title('CDF Film Region')
hold on;
LegHandles = []; LegText = {};

% --- Plot data originally in dataset "ABisFnew data"
[CdfF,CdfX] = ecdf(ABisFnew,'Function','cdf');  % compute empirical cdf
BinInfo.rule = 3;
BinInfo.nbins = round((length(ABisFnew))^0.5);
[~,BinEdge] = internal.stats.histbins(ABisFnew,[],[],BinInfo,CdfF,CdfX);
[BinHeight,BinCenter] = ecdfhist(CdfF,CdfX,'edges',BinEdge);
hLine = bar(BinCenter,BinHeight,'hist');
set(hLine,'FaceColor','none','EdgeColor',[0.333333 0 0.666667],...
    'LineStyle','-', 'LineWidth',1);
xlabel('Data');
ylabel('Density')
LegHandles(end+1) = hLine;
LegText{end+1} = 'Film data';

% Create grid where function will be computed
XLim = get(gca,'XLim');
XLim = XLim + [-1 1] * 0.01 * diff(XLim);
XGrid = linspace(XLim(1),XLim(2),100);

% --- Create fit "No Parametric Film Data"
pd1 = fitdist(ABisFnew,'kernel','kernel','normal','support','unbounded');
YPlot = pdf(pd1,XGrid);
hLine = plot(XGrid,YPlot,'Color',[1 0 0],...
    'LineStyle','-', 'LineWidth',2,...
    'Marker','none', 'MarkerSize',6);
LegHandles(end+1) = hLine;
LegText{end+1} = 'No Parametric';

% --- Create fit "BestFit"

% Fit this distribution to get parameter values

pd2 = fitdist(ABisFnew, BestFitF);
YPlot = pdf(pd2,XGrid);
hLine = plot(XGrid,YPlot,'Color',[0 0 1],...
    'LineStyle','-', 'LineWidth',2,...
    'Marker','none', 'MarkerSize',6);
LegHandles(end+1) = hLine;

BestFitNameF=[BestFitNameF ' _film'];

LegText{end+1} = BestFitNameF;
xlim([0 cutA]);
% The film region has a BestFit distribution?
alpha=0.05;
[h,p,stats] = chi2gof(ABisFnew,'Alpha',alpha,'CDF',pd2);
if h==0
    st=char('Confidence level (%) = ',num2str((1-p)*100));
    annotation('textbox', [0.91 0.35 0.1 0.1],...
           'String', st);
end   
% Adjust figure
box on;
hold off;

% Create legend from accumulated handles and labels
hLegend = legend(LegHandles,LegText,'Orientation', 'vertical', 'Location', 'NorthWest');
set(hLegend,'Interpreter','none');
%% Summary PDF fitting. FILM - Survivor

subplot(4,2,7)
title('Suvivor function - Film Region')
hold on;
LegHandles = []; LegText = {};

% --- Plot data originally in dataset "ABisFnew data"
[CdfY,CdfX] = ecdf(ABisFnew,'Function','survivor');  % compute empirical function
hLine = stairs(CdfX,CdfY,'Color',[0.333333 0 0.666667],'LineStyle','-', 'LineWidth',1);
xlabel('Data');
ylabel('Survivor function')
LegHandles(end+1) = hLine;
LegText{end+1} = 'Film data';

% Create grid where function will be computed
XLim = get(gca,'XLim');
XLim = XLim + [-1 1] * 0.01 * diff(XLim);
XGrid = linspace(XLim(1),XLim(2),100);

% --- Create fit "No Parametric Film Data"
pd1 = fitdist(ABisFnew,'kernel','kernel','normal','support','unbounded');
YPlot = 1 - cdf(pd1,XGrid);
hLine = plot(XGrid,YPlot,'Color',[1 0 0],...
    'LineStyle','-', 'LineWidth',2,...
    'Marker','none', 'MarkerSize',6);
LegHandles(end+1) = hLine;
LegText{end+1} = 'No Parametric';

% --- Create fit "BestFit"

% Fit this distribution to get parameter values

pd2 = fitdist(ABisFnew, BestFitF);
YPlot = cdf(pd2,XGrid);
YPlot = 1 - YPlot;
hLine = plot(XGrid,YPlot,'Color',[0 0 1],...
    'LineStyle','-', 'LineWidth',2,...
    'Marker','none', 'MarkerSize',6);
LegHandles(end+1) = hLine;
% BestFitNameF=[BestFitNameF ' _film'];

LegText{end+1} = BestFitNameF;
xlim([0 cutA]);
% Adjust figure
box on;
hold off;

% Create legend from accumulated handles and labels
hLegend = legend(LegHandles,LegText,'Orientation', 'vertical', 'Location', 'NorthWest');
set(hLegend,'Interpreter','none');

%% Summary PDF fitting. SLUG

subplot(4,2,6)
title('CDF Slug Region')
hold on;
LegHandles = []; LegText = {};

% --- Plot data originally in dataset "ABisSnew data"
[CdfF,CdfX] = ecdf(ABisSnew,'Function','cdf');  % compute empirical cdf
BinInfo.rule = 3;
BinInfo.nbins = round((length(ABisSnew))^0.5);
[~,BinEdge] = internal.stats.histbins(ABisSnew,[],[],BinInfo,CdfF,CdfX);
[BinHeight,BinCenter] = ecdfhist(CdfF,CdfX,'edges',BinEdge);
hLine = bar(BinCenter,BinHeight,'hist');
set(hLine,'FaceColor','none','EdgeColor',[0.333333 0 0.666667],...
    'LineStyle','-', 'LineWidth',1);
xlabel('Data');
ylabel('Density')
LegHandles(end+1) = hLine;
LegText{end+1} = 'ABisSnew data';

% Create grid where function will be computed
XLim = get(gca,'XLim');
XLim = XLim + [-1 1] * 0.01 * diff(XLim);
XGrid = linspace(XLim(1),XLim(2),100);

% --- Create fit "No Parametric"
pd1 = fitdist(ABisSnew,'kernel','kernel','normal','support','unbounded');
YPlot = pdf(pd1,XGrid);
hLine = plot(XGrid,YPlot,'Color',[1 0 0],...
    'LineStyle','-', 'LineWidth',2,...
    'Marker','none', 'MarkerSize',6);
LegHandles(end+1) = hLine;
LegText{end+1} = 'No Parametric';

% --- Create fit "BestFit"

% Fit this distribution to get parameter values

pd2 = fitdist(ABisSnew, BestFitS);
YPlot = pdf(pd2,XGrid);
hLine = plot(XGrid,YPlot,'Color',[0 0 1],...
    'LineStyle','-', 'LineWidth',2,...
    'Marker','none', 'MarkerSize',6);
LegHandles(end+1) = hLine;
BestFitNameS=[BestFitNameS ' _slug'];

LegText{end+1} = BestFitNameS;
xlim([cutA 1]);
 
% The slug region has a BestFit distribution?
alpha=0.05;
[h,p,stats] = chi2gof(ABisSnew,'Alpha',alpha,'CDF',pd2);
if h==0
    st=char('Confidence level (%) = ',num2str((1-p)*100));
    annotation('textbox', [0.91 0.35 0.1 0.1],...
           'String', st);
end   
% Adjust figure
box on;
hold off;

% Create legend from accumulated handles and labels
hLegend = legend(LegHandles,LegText,'Orientation', 'vertical', 'Location', 'NorthWest');
set(hLegend,'Interpreter','none');

%% Summary PDF fitting. SLUG - Survivor

subplot(4,2,8)
title('Survivor Function - Slug Region')
hold on;
LegHandles = []; LegText = {};

% --- Plot data originally in dataset "ABisSnew data"
[CdfY,CdfX] = ecdf(ABisSnew,'Function','survivor');  % compute empirical function
hLine = stairs(CdfX,CdfY,'Color',[0.333333 0 0.666667],'LineStyle','-', 'LineWidth',1);
xlabel('Data');
ylabel('Survivor function')
LegHandles(end+1) = hLine;
LegText{end+1} = 'ABisSnew data';

% Create grid where function will be computed
XLim = get(gca,'XLim');
XLim = XLim + [-1 1] * 0.01 * diff(XLim);
XGrid = linspace(XLim(1),XLim(2),100);

% --- Create fit "No Parametric"
pd1 = fitdist(ABisSnew,'kernel','kernel','normal','support','unbounded');
YPlot = 1 - cdf(pd1,XGrid);
hLine = plot(XGrid,YPlot,'Color',[1 0 0],...
    'LineStyle','-', 'LineWidth',2,...
    'Marker','none', 'MarkerSize',6);
LegHandles(end+1) = hLine;
LegText{end+1} = 'No Parametric';

% --- Create fit "BestFit"

% Fit this distribution to get parameter values
pd2 = fitdist(ABisSnew, BestFitS);
YPlot = cdf(pd2,XGrid);
YPlot = 1 - YPlot;
hLine = plot(XGrid,YPlot,'Color',[0 0 1],...
    'LineStyle','-', 'LineWidth',2,...
    'Marker','none', 'MarkerSize',6);
LegHandles(end+1) = hLine;
% BestFitNameS=[BestFitNameS ' _slug'];

LegText{end+1} = BestFitNameS;
xlim([cutA 1]);
% Adjust figure
box on;
hold off;

% Create legend from accumulated handles and labels
hLegend = legend(LegHandles,LegText,'Orientation', 'vertical', 'Location', 'NorthWest');
set(hLegend,'Interpreter','none');

%% Summary CDF. FILM Original

subplot(4,2,1)
title('CDF Film Region - Original Data')
hold on;
LegHandles = []; LegText = {};

% --- Plot data originally in dataset "ABisFnewOriginal data"
[CdfF,CdfX] = ecdf(ABisFnewOriginal,'Function','cdf');  % compute empirical cdf
BinInfo.rule = 3;
BinInfo.nbins = round((length(ABisFnewOriginal))^0.5);
[~,BinEdge] = internal.stats.histbins(ABisFnewOriginal,[],[],BinInfo,CdfF,CdfX);
[BinHeight,BinCenter] = ecdfhist(CdfF,CdfX,'edges',BinEdge);
hLine = bar(BinCenter,BinHeight,'hist');
set(hLine,'FaceColor','none','EdgeColor',[0.333333 0 0.666667],...
    'LineStyle','-', 'LineWidth',1);
xlabel('Data');
ylabel('Density')
LegHandles(end+1) = hLine;
LegText{end+1} = 'ABisFnewOriginal data';

% Create grid where function will be computed
XLim = get(gca,'XLim');
XLim = XLim + [-1 1] * 0.01 * diff(XLim);
XGrid = linspace(XLim(1),XLim(2),100);

% --- Create fit "No Parametric"
pd1 = fitdist(ABisFnewOriginal,'kernel','kernel','normal','support','unbounded');
YPlot = pdf(pd1,XGrid);
hLine = plot(XGrid,YPlot,'Color',[1 0 0],...
    'LineStyle','-', 'LineWidth',2,...
    'Marker','none', 'MarkerSize',6);
LegHandles(end+1) = hLine;
LegText{end+1} = 'No Parametric';

% --- Create fit "BestFit"

% Fit this distribution to get parameter values

pd2 = fitdist(ABisFnewOriginal, BestFitFO);
YPlot = pdf(pd2,XGrid);
hLine = plot(XGrid,YPlot,'Color',[0 0 1],...
    'LineStyle','-', 'LineWidth',2,...
    'Marker','none', 'MarkerSize',6);
LegHandles(end+1) = hLine;
%  BestFitNameFO=[BestFitNameFO 'Original_film'];

LegText{end+1} = BestFitNameFO;
xlim([0 cutA]);
% The film region has a BestFit distribution?
alpha=0.05;
[h,p,stats] = chi2gof(ABisFnewOriginal,'Alpha',alpha,'CDF',pd2);
if h==0
    st=char('Confidence level (%) = ',num2str((1-p)*100));
    annotation('textbox', [0.91 0.35 0.1 0.1],...
           'String', st);
end   
% Adjust figure
box on;
hold off;

% Create legend from accumulated handles and labels
hLegend = legend(LegHandles,LegText,'Orientation', 'vertical', 'Location', 'NorthWest');
set(hLegend,'Interpreter','none');

%% Summary CDF. FILM Original - Survivor

subplot(4,2,3)
title('Survivor Function - Film Region - Original Data')
hold on;
LegHandles = []; LegText = {};

% --- Plot data originally in dataset "ABisFnewOriginal data"
[CdfY,CdfX] = ecdf(ABisFnewOriginal,'Function','survivor');  % compute empirical function
hLine = stairs(CdfX,CdfY,'Color',[0.333333 0 0.666667],'LineStyle','-', 'LineWidth',1);
xlabel('Data');
ylabel('Survivor function')
LegHandles(end+1) = hLine;
LegText{end+1} = 'ABisFnewOriginal data';

% Create grid where function will be computed
XLim = get(gca,'XLim');
XLim = XLim + [-1 1] * 0.01 * diff(XLim);
XGrid = linspace(XLim(1),XLim(2),100);

% --- Create fit "No Parametric"
pd1 = fitdist(ABisFnewOriginal,'kernel','kernel','normal','support','unbounded');
YPlot = 1 - cdf(pd1,XGrid);
hLine = plot(XGrid,YPlot,'Color',[1 0 0],...
    'LineStyle','-', 'LineWidth',2,...
    'Marker','none', 'MarkerSize',6);
LegHandles(end+1) = hLine;
LegText{end+1} = 'No Parametric';

% --- Create fit "BestFit"

% Fit this distribution to get parameter values
pd2 = fitdist(ABisFnewOriginal, BestFitFO);
YPlot = cdf(pd2,XGrid);
YPlot = 1 - YPlot;
hLine = plot(XGrid,YPlot,'Color',[0 0 1],...
    'LineStyle','-', 'LineWidth',2,...
    'Marker','none', 'MarkerSize',6);
LegHandles(end+1) = hLine;
% BestFitNameFO=[BestFitNameFO 'Original_film'];

LegText{end+1} = BestFitNameFO;
xlim([0 cutA]);
% Adjust figure
box on;
hold off;

% Create legend from accumulated handles and labels
hLegend = legend(LegHandles,LegText,'Orientation', 'vertical', 'Location', 'NorthWest');
set(hLegend,'Interpreter','none');

%% Summary CDF. SLUG Original

subplot(4,2,2)
title('CDF Slug Region - Original Data')
hold on;
LegHandles = []; LegText = {};

% --- Plot data originally in dataset "ABisSnewOriginal data"
[CdfF,CdfX] = ecdf(ABisSnewOriginal,'Function','cdf');  % compute empirical cdf
BinInfo.rule = 3;
BinInfo.nbins = round((length(ABisSnewOriginal))^0.5);
[~,BinEdge] = internal.stats.histbins(ABisSnewOriginal,[],[],BinInfo,CdfF,CdfX);
[BinHeight,BinCenter] = ecdfhist(CdfF,CdfX,'edges',BinEdge);
hLine = bar(BinCenter,BinHeight,'hist');
set(hLine,'FaceColor','none','EdgeColor',[0.333333 0 0.666667],...
    'LineStyle','-', 'LineWidth',1);
xlabel('Data');
ylabel('Density')
LegHandles(end+1) = hLine;
LegText{end+1} = 'ABisSnewOriginal data';

% Create grid where function will be computed
XLim = get(gca,'XLim');
XLim = XLim + [-1 1] * 0.01 * diff(XLim);
XGrid = linspace(XLim(1),XLim(2),100);

% --- Create fit "No Parametric"
pd1 = fitdist(ABisSnewOriginal,'kernel','kernel','normal','support','unbounded');
YPlot = pdf(pd1,XGrid);
hLine = plot(XGrid,YPlot,'Color',[1 0 0],...
    'LineStyle','-', 'LineWidth',2,...
    'Marker','none', 'MarkerSize',6);
LegHandles(end+1) = hLine;
LegText{end+1} = 'No Parametric';

% --- Create fit "BestFit"

% Fit this distribution to get parameter values
pd2 = fitdist(ABisSnewOriginal, BestFitSO);
YPlot = pdf(pd2,XGrid);
hLine = plot(XGrid,YPlot,'Color',[0 0 1],...
    'LineStyle','-', 'LineWidth',2,...
    'Marker','none', 'MarkerSize',6);
LegHandles(end+1) = hLine;
% BestFitNameSO=[BestFitNameSO 'Original_slug'];

LegText{end+1} = BestFitNameSO;
xlim([cutA 1]);
% The slug region has a BestFit distribution?
alpha=0.05;
[h,p,stats] = chi2gof(ABisSnewOriginal,'Alpha',alpha,'CDF',pd2);
if h==0
    st=char('Confidence level (%) = ',num2str((1-p)*100));
    annotation('textbox', [0.91 0.35 0.1 0.1],...
           'String', st);
end   
% Adjust figure
box on;
hold off;

% Create legend from accumulated handles and labels
hLegend = legend(LegHandles,LegText,'Orientation', 'vertical', 'Location', 'NorthWest');
set(hLegend,'Interpreter','none');

%% Summary CDF. SLUG Original - Survivor

subplot(4,2,4)
title('Survivor Function - Slug Region - Original Data')
hold on;
LegHandles = []; LegText = {};

% --- Plot data originally in dataset "ABisSnewOriginal data"
[CdfY,CdfX] = ecdf(ABisSnewOriginal,'Function','survivor');  % compute empirical function
hLine = stairs(CdfX,CdfY,'Color',[0.333333 0 0.666667],'LineStyle','-', 'LineWidth',1);
xlabel('Data');
ylabel('Survivor function')
LegHandles(end+1) = hLine;
LegText{end+1} = 'ABisSnewOriginal data';

% Create grid where function will be computed
XLim = get(gca,'XLim');
XLim = XLim + [-1 1] * 0.01 * diff(XLim);
XGrid = linspace(XLim(1),XLim(2),100);

% --- Create fit "No Parametric"
pd1 = fitdist(ABisSnewOriginal,'kernel','kernel','normal','support','unbounded');
YPlot = 1 - cdf(pd1,XGrid);
hLine = plot(XGrid,YPlot,'Color',[1 0 0],...
    'LineStyle','-', 'LineWidth',2,...
    'Marker','none', 'MarkerSize',6);
LegHandles(end+1) = hLine;
LegText{end+1} = 'No Parametric';

% --- Create fit "BestFit"

% Fit this distribution to get parameter values
pd2 = fitdist(ABisSnewOriginal, BestFitSO);
YPlot = cdf(pd2,XGrid);
YPlot = 1 - YPlot;
hLine = plot(XGrid,YPlot,'Color',[0 0 1],...
    'LineStyle','-', 'LineWidth',2,...
    'Marker','none', 'MarkerSize',6);
LegHandles(end+1) = hLine;
% BestFitNameSO=[BestFitNameSO 'Original_slug'];

LegText{end+1} = BestFitNameSO;
xlim([cutA 1]);
% Adjust figure
box on;
hold off;

% Create legend from accumulated handles and labels
hLegend = legend(LegHandles,LegText,'Orientation', 'vertical', 'Location', 'NorthWest');
set(hLegend,'Interpreter','none');
end
end
%   *********************************************************************
%   *********************************************************************
%   *************** THV GROUP APPLICATION *******************************
%   *********************************************************************
%   *********************************************************************
function [CCDis]=GroupFunc_SPSL(N,DV,DCC,CCDis)
%UNTITLED Summary of this function goes here
%   Detailed explanation goes here
j=1;
while j<N-1
    cont=0;
    ipos=0;
    fpos=0;
    if DCC(j)==-1
        ipos=j+1;
        while (j<N-1)&&(DCC(j+1)==0)
            j=j+1;
        end;
        j=j+2;
        fpos=j;
        if (fpos-ipos)<DV
            while cont<(fpos-ipos)
                cont=cont+1;
                CCDis(j-cont)=1;
            end;
        j=j+1;
        end;
    else
        j=j+1;
    end;
end;
end
%   *********************************************************************
%   *********************************************************************
%   ************************ CHI2 HIPOTEST ******************************
%   *********************************************************************
%   *********************************************************************
function [FitStructure] = HipoTest_SPSL(DataSet,pd,alpha,distName)
     % Chi2 hypothesis test
    [h,p,stats] = chi2gof(DataSet,'Alpha',alpha,'CDF',pd);
    if h==0
        st=char(distName,' confidence level (%) = ',num2str((1-alpha)*100));
    else
        st='null';
    end
    field1 = 'h';               value1 = h;
    field2 = 'probability';     value2 = p;
    field3 = 'stats';           value3 = stats;
    field4 = 'CL';              value4 = st;
    FitStructure=struct(field1,value1,field2,value2,field3,value3,field4,value4);
end
%   *********************************************************************
%   *********************************************************************
%   ********** READIANG NORMALIZED DATA AND EXP CONDITIONS **************
%   *********************************************************************
%   *********************************************************************
function  [Signal1Name,Signal2Name,NSignal1,NSignal2,TimeVector,...
    NPoints1,TTime1] = HSRead(C,SensorNumbers,S,Root)
timestep = C(7);
%% Loading normalized signals from the file named
StrFileName = strcat('Experiment_',num2str(C(1)),'_Station_',num2str(S),'.mat');
FullFileName = fullfile(Root,StrFileName);
matObj = matfile(FullFileName);

Signal1Name = strcat('NCap',num2str(SensorNumbers(1)));
Signal2Name = strcat('NCap',num2str(SensorNumbers(2)));
load(FullFileName,Signal1Name,Signal2Name);
% Signals characteristics
NSignal1 = matObj.(Signal1Name);
NSignal2 = matObj.(Signal2Name);

NPoints1 = length(NSignal1);
Time1 = (0 : NPoints1-1) * timestep;
Time1 = Time1';
TTime1 = max(Time1)-min(Time1);

NPoints2 = length(NSignal2);
Time2 = (0 : NPoints2-1) * timestep;
Time2 = Time2';
TTime2=max(Time2)-min(Time2);

TimeVector = (1:NPoints1)*timestep;

%% Summary
disp('******************************************************************')
disp('++++++++++++++++++++++ FLOW CONDITIONS +++++++++++++++++++++++++++')
disp('******************************************************************')
StrSummary = strcat('Experiment ',num2str(C(1)),' at station ',num2str(S));
disp(StrSummary)
FCstr = strcat('VSL [m/s] = ',num2str(C(2)),...
    ' VSG [m/s] = ',num2str(C(3)),...
    ' Temperature [�F] = ',num2str(C(4)),...
    ' Angle [�] = ',num2str(C(5)),...
    ' Trial = ',num2str(C(6)));
disp(FCstr)
disp('******************************************************************')

VariableNames = {'Signal' 'NPoints' 'TestTime'};
SNvector = [Signal1Name; Signal2Name];
NPvector = [NPoints1;NPoints2];
TTvector = [TTime1;TTime2];
C12SummaryTable = table(SNvector,NPvector,TTvector,...
    'VariableNames',VariableNames);
disp('Test time [s]')
disp(C12SummaryTable)
disp('******************************************************************')
disp('******************************************************************')

end
%   *********************************************************************
%   *********************************************************************
%   ***************** SUBRUTINE FOR DATA READING ************************
%   *********************************************************************
%   *********************************************************************
function [ExpMatrix] = importExpMatrix...
    (workbookFile,sheetName,startRow,endRow)

%% Import the data
[~, ~, raw] = xlsread(workbookFile, sheetName, sprintf('A%d:J%d',startRow(1),endRow(1)));
for block=2:length(startRow)
    [~, ~, tmpRawBlock] = xlsread(workbookFile, sheetName, sprintf('A%d:J%d',startRow(block),endRow(block)));
    raw = [raw;tmpRawBlock]; %#ok<AGROW>
end
raw(cellfun(@(x) ~isempty(x) && isnumeric(x) && isnan(x),raw)) = {''};
cellVectors = raw(:,[2,3,4]);
raw = raw(:,[1,5,6,7,8,9,10]);

%% Create output variable
data = reshape([raw{:}],size(raw));

%% Allocate imported array to column variable names
ExpNumber = data(:,1);
TestDate = cellVectors(:,1);
TestName = cellVectors(:,2);
FlowPattern = cellVectors(:,3);
Trial = data(:,2);
Vslinput = data(:,3);
Vsginput = data(:,4);
Temptest = data(:,5);
Angle = data(:,6);
timestep = data(:,7);
%%
ExpMatrix.ExpNumber = ExpNumber;
ExpMatrix.TestDate = TestDate;
ExpMatrix.TestName = TestName;
ExpMatrix.FlowPattern = FlowPattern;
ExpMatrix.Trial = Trial;
ExpMatrix.Vslinput = Vslinput;
ExpMatrix.Vsginput = Vsginput;
ExpMatrix.Temptest = Temptest;
ExpMatrix.Angle = Angle;
ExpMatrix.timestep = timestep;
end
%   *********************************************************************
%   *********************************************************************
%   ******************* SUBRUTINE FOR DATA READING **********************
%   *********************************************************************
%   *********************************************************************
function ParaeterImported = importParameters...
    (workbookFile,sheetName,startRow,endRow,Column)
%% Import the data
data = xlsread(workbookFile, sheetName, sprintf(Column,startRow(1),endRow(1)));
for block=2:length(startRow)
    tmpDataBlock = xlsread(workbookFile, sheetName, sprintf(Column,startRow(block),endRow(block)));
    data = [data;tmpDataBlock]; %#ok<AGROW>
end
% Allocate imported array to column variable names
ParaeterImported = data(:,1);
end
%   *********************************************************************
%   *********************************************************************
%   ********************* PDF INFORMATION *******************************
%   *********************************************************************
%   *********************************************************************
function [CaseV,ColorV,TagV,FlagPositive,FlagNegative] = ...
    InfVectors_SPSL(N,DataSetValues,ItsResidual)
%% Function�s restrictions
%
CaseV = zeros(N,6);         
%
Use = 1;                % "1" means that you want to use this function
NoUse = 0;
ConfBounds = 1;          % "1" means that you want to calculate conf bounds
NoConfBounds = 0;
NegativeVal = 1;        % "1" means that the function allows negative values
NoNegativeVal = 0;
AlphaCB = 0.05;         % Alpha for conf bounds
AlphaHT = 0.05;         % Alpha for hypothesis test
% 
CaseV = ...
[1 Use NoConfBounds NegativeVal AlphaCB AlphaHT;      % No Parametric. No Conf. bounds
 2 Use NoConfBounds NegativeVal AlphaCB AlphaHT;      % G Extreme Value. No Conf. bounds
 3 Use NoConfBounds NegativeVal AlphaCB AlphaHT;      % Logistic. No Conf. bounds
 4 Use NoConfBounds NegativeVal AlphaCB AlphaHT;      % Rayleigh. No Conf. bounds
 5 Use NoConfBounds NegativeVal AlphaCB AlphaHT;      % t Location-Scale. No Conf. bounds
%
 6 Use NoConfBounds NoNegativeVal AlphaCB AlphaHT;    % Rician. No Conf. bounds. No negative values in DataSetValues.
 7 Use NoConfBounds NoNegativeVal AlphaCB AlphaHT;    % Inverse Gaussian. No Conf. bounds. No negative values in DataSetValues.
 8 Use NoConfBounds NoNegativeVal AlphaCB AlphaHT;    % Nakagami. No Conf. bounds. No negative values in DataSetValues.
 9 Use NoConfBounds NoNegativeVal AlphaCB AlphaHT;    % Log-Logistic. No Conf. bounds. No negative values in DataSetValues.
 10 Use NoConfBounds NoNegativeVal AlphaCB AlphaHT;    % Beta. No Conf. bounds. No negative values in DataSetValues.
 11 Use NoConfBounds NoNegativeVal AlphaCB AlphaHT;    % Birnbaum-Sanders. No Conf. bounds. No negative values in DataSetValues.
 12 Use NoConfBounds NoNegativeVal AlphaCB AlphaHT;    % Burr. No Conf. bounds. No negative values in DataSetValues.
%
 13 Use ConfBounds NoNegativeVal AlphaCB AlphaHT;      % Weibull. No negative values in DataSetValues.
 14 Use ConfBounds NoNegativeVal AlphaCB AlphaHT;      % Gamma. No negative values in DataSetValues.
 15 Use ConfBounds NoNegativeVal AlphaCB AlphaHT;      % Lognormal. No negative values in DataSetValues.
 16 Use ConfBounds NegativeVal AlphaCB AlphaHT;      % Extreme Value
 17 Use ConfBounds NegativeVal AlphaCB AlphaHT;      % Normal
 ];      
%% Color vector
%
ColorV = ...
    [1 0 0;
     0 0 1;
     0.666667 0.333333 0;
     0.333333 0.333333 0.333333;
     1 0 1;
     1 1 0;
     1 0.666667 0.333333;
     0.666667 0.666667 0.666667;
     0.666667 0.333333 1;
     0 0.666667 0.333333;
     0.666667 0 0.333333;
     1 0.333333 0.666667;
     0 1 0;
     0.333333 0.666667 1;
     0.666667 1 0.333333;
     0.333333 0 0.666667;
     0 0.333333 0.666667;
    ];
    
%% Cell array of strings
TagV = {...
    'No Parametric' '-' '-';
    'G Extreme Value' 'generalized extreme value' 'GExtremeValueFit';
    'Logistic' 'logistic' 'LogisticFit';
     'Rayleigh' 'rayleigh' 'RayleighFit';
    't Location-Scale' 'tlocationscale' 'tLocationScaleFit';
    'Rician' 'rician' 'RicianFit';
    'Inverse Gaussian' 'inverse gaussian' 'InvGaussianFit';
    'Nakagami' 'nakagami' 'NakagamiFit';
    'Log-Logistic' 'loglogistic' 'LogLogisticFit';
    'Beta' 'beta' 'BetaFit';
    'Birnbaum-Sanders' 'birnbaumsaunders' 'BirnbaumSandersFit';
    'Burr' 'burr' 'BurrFit';
    'Weibull' 'weibull' 'WeibullFit';
    'Gamma' 'gamma' 'GammaFit';
    'Lognormal' 'lognormal' 'LognormalFit';
    'Extreme Value' 'extreme value' 'ExtremeValueFit';
    'Normal' 'normal' 'NormalFit'
    };
%% Negative values in DataSet
if min(DataSetValues) < 0
    FlagNegative = 1;
else
    FlagNegative = 0;
end
if FlagNegative ==1 && ItsResidual==0
    for i=1:length(DataSetValues)
        if DataSetValues(i)<0
            DataSetValues(i)=0;
        end
    end
end
        
%% >1 values
if max(DataSetValues) > 1
    FlagPositive = 1;
else
    FlagPositive = 0;
end
if FlagPositive == 1 && ItsResidual==0
    for i=1:length(DataSetValues)
        if DataSetValues(i)>1
            DataSetValues(i)=1;
        end
    end
end
% FlagPositive
% FlagNegative
        
end
%   *********************************************************************
%   *********************************************************************
%   ***************** MAIN RUTINE FOR DATA READING **********************
%   *********************************************************************
%   *********************************************************************
function [StationsWorking,NumOfStations,ExperimentsToRun,NumOfExperiments,...
    LbetweenSensors,ID,Root,SheetName,DataFile,DataFileFull,Nexp]...
    = InputAndSetupParameters
%% Data files list 
Root = input('Path of Data File Folder:','s'); %Data File Folder Path
FileList = dir(fullfile(Root, '*.xlsx')); %Load LS Data files
SheetNamePar = 'Parameters';
SheetName = 'MyExperiments';
%% Available Excel files in the folder Path
nExcelFiles = length (FileList);
for m=1:nExcelFiles
    NameExcelFiles{m} = FileList(m).name;
end
NameExcelFiles = NameExcelFiles(:);
Rows = 1:nExcelFiles;
Rows = Rows(:);
disp('**************************************************************')
disp('Available Excel files in the folder Path')
disp('**************************************************************')
VariableNames={'Option','NameExcelFiles'};

SelectExcelFileTable = table(Rows,NameExcelFiles,'VariableNames',VariableNames);
disp(SelectExcelFileTable)
disp('******************************************************************')
beep
c = input...
    ('Select an option: ');
%% Excel file used to read info about data and to report
DataFile = fullfile(Root,NameExcelFiles{c});
DataFileFull = fullfile(Root,NameExcelFiles{c});

%% Import the data
% A station is represented by a couple of sensors and
% an experiment is run in all the satations
% Stations working is a vector. StationsWorking = [1 10] means that
% stations 1 and 10 are working
% Experiments to run from the experimental matrix.
% ExperimentsToRun = [12 32] means that you want to run the
% experiments named 12 and 32

[~, ~, raw] = xlsread(DataFileFull,SheetNamePar,'A4:D4');
data = reshape([raw{:}],size(raw));
Nexp = data(:,1);
NumOfStations = data(:,2);
NumOfExperiments = data(:,3);
ID = data(:,4);
clearvars data raw;

[~, ~, raw] = xlsread(DataFileFull,SheetNamePar,'A8:A8');
StationsInFacility = reshape([raw{:}],size(raw));
clearvars raw;

startRow = 8;
endRow = startRow + NumOfStations - 1;
Column = 'B%d:B%d';
StationsWorking = importParameters(DataFileFull,SheetNamePar,startRow,endRow,Column);

endRow = startRow + NumOfExperiments - 1;
Column = 'C%d:C%d';
ExperimentsToRun = importParameters(DataFileFull,SheetNamePar,startRow,endRow,Column);

endRow = startRow + StationsInFacility - 1;
Column = 'D%d:D%d';
LbetweenSensors = importParameters(DataFileFull,SheetNamePar,startRow,endRow,Column);
end
%   *********************************************************************
%   *********************************************************************
%   ******** DERIVATIVE PROCEDURE FOR SLUG LENGTH CALCULATION ***********
%   *********************************************************************
%   *********************************************************************
function [slugs,DCC,Frecc,FrontVector,RearVector,STime,ETime,...
    SLength,FLength]=LengthFunc_SPSL(N,Time,DeltaT,CCDis)

%UNTITLED Summary of this function goes here
%   Detailed explanation goes here
%


DCC=diff(CCDis);        % first descritized signal derivative 
%plot(DCC)
%hist(DCC)
n=0;
m=0;
for i=1:N-1;            
   if DCC(i)==1;        % # front
        n=n+1;
   end;
   if DCC(i)==-1;       % # rear
        m=m+1;
   end;
end;
% number of slugs
if m==n
    slugs = m-1;
else
    slugs = min(m,n);
end
%
Frecc=slugs/Time(N);
%
FrontVector=zeros(N-1,1);
RearVector=zeros(N-1,1);
for i=1:N-1
    if DCC(i)==1;
        FrontVector(i)=1;           % Slug Front Vector
    else
        if DCC(i)==-1;
            RearVector(i)=1;        % Slug Rear Vector
        end;
    end;
end;
%
STime=zeros(slugs,1);
n=0;
for i=1:N-1;            % Slug start time cordinate
   if DCC(i)==1 && n<slugs;
        n=n+1;
        STime(n)=Time(i+2);
   end;
end;
% 
ETime=zeros(slugs,1);
n=0;
for i=1:N-1;            % Slug end time cordinate
   if DCC(i)==-1;
        n=n+1;
        endtime=Time(i+1);
        if n==1 && endtime<STime(1)
            n=0;
        else
            ETime(n)=endtime;
        end;
   end;
end;
%
for i=1:slugs-1;
    FLength(i)=STime(i+1)-ETime(i);     % Film Lenght vector in seconds    
end;
for i=1:slugs;
    SLength(i)=ETime(i)-STime(i);       % Slug Lenght vector in seconds
end;

end
%   *********************************************************************
%   *********************************************************************
%   ***************** SLUG LENGTH CALCULATION ***************************
%   *********************************************************************
%   *********************************************************************
function [ Lslug, Lsvec, maxLs, minLs, StdLslug,ns ] =...
    LsFunc(X, n, vt, timedelay)


% X -> vector of data x (Cap)
% n -> number of data points (Nhigh)
% LsVec--> Slug Length vecor
% nLs---> number of slugs
% Ls -> slug lenght
% Std -> standard desviation
% U -> uncertainty
% maxLs -> maximum slug lenght
% minLs -> minimum slught lenght


i = 2;
if X(1) == 1
    for i = 1 : n
        if X(i) == 0
            break;
        end
    end
end

ns = 0;
LsStart = -1;
LsEnd = -1;
lsvec = 0;
for j = i : n
    if (X(j - 1) == 0) && (X(j) == 1)
        ns = ns + 1;
        LsStart = j;
    end
    
    if (X(j - 1) == 1) && (X(j) == 0) && (ns>0)
        LsEnd = j;
        lsvec(ns) = LsEnd - LsStart;
        LsStart = -1;
        LsEnd = -1;
    end
end

if (LsEnd < 0) && (LsStart > 0)
    lsvec(ns) = -1;
    ns = ns - 1;
end

AuxLs = 0;

for i = 1 : ns
    
    AuxLs = AuxLs + lsvec(i);
    Lsvec(i)=lsvec(i);
end

if ns ~= 0
    Lslug = AuxLs / ns;
else
    Lslug = 0;
end

if ns == 0
    StdLslug = 0;
else
    StdLslug = std(Lsvec);
end


% The coefficient 39.3701 is used to convert from m to in

Lslug = 39.3701 * vt * timedelay * Lslug; %[in]
maxLs = 39.3701 * vt * timedelay * max(Lsvec); %[in]
minLs = 39.3701 * vt * timedelay * min(Lsvec); %[in]

end
%   *********************************************************************
%   *********************************************************************
%   ***************** SAVING THV (RECURSIVE PROCEDURE *******************
%   *********************************************************************
%   *********************************************************************
function [TVnew] = NewTVvalues_SPSL(TVold,Title)

disp(Title)
disp(TVold)
TVnew = input(Title);
if isempty(TVnew)
    TVnew = TVold;
end
end
%   *********************************************************************
%   *********************************************************************
%   ***************** OPTIONS READING ***********************************
%   *********************************************************************
%   *********************************************************************
function [OPTIONS] = OptionsMenu(OPTIONS, OptionValues)
%   *********************************************************************
%%   OptionsMenu
% CutValue.
% This value is selected by an automated procedure.
% The boundary between film and slug regions correspond to the
% minimum value in the valley between the slug and film peaks.
% ******************************************************************
% ******************************************************************
% ATHV.
% Automated Threshold Value. Film and Slug respectively.
% ******************************************************************
% DV
% Automated Disregard value to, respectively: 
% - group pulses that appear separated, they appear separated,
%   according to the minimum length (number of points) of the film,
%   based on their probabilistic distribution.
% - remove pseudo slugs with a length (in) lower than disregard
%   value calculated using the probability distribution of the slug lengths.
% ******************************************************************
% Slugs.
% Number of slugs after DV application.
% ******************************************************************
% Frequency.
% Number of slugs per second. Number of slugs detected in the signal
% divided the total time of the experiment.
% ******************************************************************
% FrequencyDFT.
% Based on the Dominant Frequencies (DF) analysis using Discrete
% Fourier Transformation (DFT).Columns correspond to the 1st, 2nd and
% 3th DF according with its normalized amplitud
% ******************************************************************
% SlugLength.
% Maximum, minimum and average (in).
% Based on derivative procesdure
%%
%% ***Film and slug regions boundary selection***
% This value is selected by an automated procedure.
% The boundary between film and slug regions correspond to the
% minimum value in the valley between the slug and film peaks.
% Do you want to propose this value manually (y / n)?
OPTIONS(1).OP_Cut = OptionValues(1);

%% ***Do you want to filter normalized signals?***
% This is to remove high frequencies
% "yes = 1", "no = 0"
OPTIONS(1).OP_Filter = OptionValues(2);   %TO FILTER IS A GOOD IDEA

%% ***% DV criteria for group slug pulses***
% There is a filter that groups slug pulses
% with a film length lower than a disregard value calculated using
% the probability distribution of the film lengths.
% Do you want to propose these values manually (y / n)?
OPTIONS(1).OP_DVG = OptionValues(3);

%% ***Pseudo slugs***
% After Group Routine there is a filter that removes pseudo slugs
% with a length lower than a disregard value calculated using
% the probability distribution of the slug lengths.
% Do you want to propose these values manually (y / n)?
OPTIONS(1).OP_DV = OptionValues(4);

%% ***Threshold values (THV)***
% Slug and Film THV are calculated using the probability distribution
% of the normalized signals.
% Do you want to propose these values manually (y / n)?
OPTIONS(1).OP_THV = OptionValues(5);
    % If OP_THV == 0 (automated selection)
    % Do you want to explore the case when
    % THV Slug = THV Film = minimum value in the valley between the slug
    % and film peaks?
    OPTIONS(1).OP_THV_Cut = OptionValues(6);

%% ***Frequency DFT***
% Based on the Dominant Frequencies (DF) analysis using Discrete
% Fourier Transformation (DFT), computes the 1st, 2nd and 3th DF
% according with its normalized amplitud
% Do you want to avoid this calculation(y / n)?
OPTIONS(1).OP_DFT = OptionValues(7);

%% ***Plots***
% More information about this plots, please consult:
% BFLowChar2019_Plots.doc
% **************************************************
% Do you want to avoid some plot?
% **************************************************
% Boundary slection
OPTIONS(1).OP_F_BS = OptionValues(8);

% THV selection
OPTIONS(1).OP_F_THV = OptionValues(9);

% Normalized/Filtered signals
OPTIONS(1).OP_F_NFS = OptionValues(10);

% Summary Probability Distribution Functions (PDF)
OPTIONS(1).OP_F_PDF = OptionValues(11);

% Filtered/Pulse signals
OPTIONS(1).OP_F_FPS = OptionValues(12);

% Summary signal Transformation
OPTIONS(1).OP_F_ST = OptionValues(13);

% Discrete Fourier Transformation (DFT)
OPTIONS(1).OP_F_DFT = OptionValues(14);


%% NO PLOTS **********************************************
if OPTIONS(1).OP_F_BS == 1 && OPTIONS(1).OP_F_THV == 1 && ...
        OPTIONS(1).OP_F_NFS == 1 && OPTIONS(1).OP_F_PDF == 1 && ...
        OPTIONS(1).OP_F_FPS == 1 && OPTIONS(1).OP_F_ST == 1 && ...
        OPTIONS(1).OP_F_DFT == 1
    OPTIONS(1).NOplots = 1;
else
    OPTIONS(1).NOplots = 0;
end
    
end
%   *********************************************************************
%   *********************************************************************
%   ******************** TRYING FITTING A PDF ***************************
%   *********************************************************************
%   *********************************************************************
function [pd,YPlot] = PDFFunc_SPSL(DataSet,XGrid,distName,Color)
    % --- Create fit 
    try
        pd = fitdist(DataSet, distName);
        YPlot = pdf(pd,XGrid);
    catch err
        rethrow(err);
    end
end
%   *********************************************************************
%   *********************************************************************
%   *********** PLOT ROUTINE (FILTERING) ********************************
%   *********************************************************************
%   *********************************************************************
function [MF]=PLFilterTransf_SPSL(Time,FSignal1,FSignal2,PSignal1,...
    PSignal2,WFileName,MF,PlotName1,PlotName2)
%UNTITLED Summary of this function goes here
%   Detailed explanation goes here
PlotTitle1 = ([PlotName1,' Filtered signal']);
PlotTitle2 = ([PlotName1,' Pulse signal']);
PlotTitle3 = ([PlotName2,' Filtered signal']);
PlotTitle4 = ([PlotName2,' Pulse signal']);

FigureName=(['Filtered and pulse signal for ',PlotName1,' & ',PlotName2]);
MF(end+1)=figure('Name',FigureName);

subplot(4,1,1)
plot(Time,FSignal1);
axis([0 30 0 1.1]);
title(PlotTitle1);
xlabel('Time[s]');
ylabel('V[-]');

subplot(4,1,2)
plot(Time,PSignal1);
axis([0 30 0 1.1]);
title(PlotTitle2);
xlabel('Time[s]');
ylabel('V[-]');

subplot(4,1,3)
plot(Time,FSignal2);
axis([0 30 0 1.1]);
title(PlotTitle3);
xlabel('Time[s]');
ylabel('V[-]');

subplot(4,1,4)
plot(Time,PSignal2);
axis([0 30 0 1.1]);
title(PlotTitle4);
xlabel('Time[s]');
ylabel('V[-]');
% print(h, '-dpdf',WFileName);

end
%   *********************************************************************
%   *********************************************************************
%   *********** PLOT ROUTINE (SUMMARY SIGNAL TRANSFORMATION) ************
%   *********************************************************************
%   *********************************************************************
function [MF]=PLSummaryST_SPSL(Time,A1,Length1,C1Dis,CC1Dis,...
    A2,Length2,C2Dis,CC2Dis,MF,PlotName1,PlotName2)


MF(end+1)=figure('Name',...
    ['Summary of signal transformation ',PlotName1,' & ',PlotName2,...
    'using this derivative aproach and automated theshold selection']);
subplot(4,2,1)
plot(Time,A1);
axis([0 5 0 1.1]);
title([PlotName1,' Filtered signal']);
xlabel('Time[s]');
ylabel('V[-]');

subplot(4,2,3)
plot(Time,Length1);
axis([0 5 -1.1 1.1]);
title([PlotName1,' Derivative']);
xlabel('Time[s]');
ylabel('V[-]');

subplot(4,2,5)
plot(Time,C1Dis);
axis([0 5 0 1.1]);
title([PlotName1,' Discretized Signal']);
xlabel('Time[s]');
ylabel('V[-]');

subplot(4,2,7)
plot(Time,CC1Dis);
axis([0 5 0 1.1]);
title([PlotName1,' Pulse signal']);
xlabel('Time[s]');
ylabel('V[-]');
%
subplot(4,2,2)
plot(Time,A2);
axis([0 5 0 1.1]);
title([PlotName2,' Filtered signal']);
xlabel('Time[s]');
ylabel('V[-]');

subplot(4,2,4)
plot(Time,Length2);
axis([0 5 -1.1 1.1]);
title([PlotName2,' Derivative']);
xlabel('Time[s]');
ylabel('V[-]');

subplot(4,2,6)
plot(Time,C2Dis);
axis([0 5 0 1.1]);
title([PlotName2,' Discretized Signal']);
xlabel('Time[s]');
ylabel('V[-]');

subplot(4,2,8)
plot(Time,CC2Dis);
axis([0 5 0 1.1]);
title([PlotName2,' Pulse signal']);
xlabel('Time[s]');
ylabel('V[-]');
end
%   *********************************************************************
%   *********************************************************************
%   ******************* READING DATA ************************************
%   *********************************************************************
%   *********************************************************************
function [FlagNegative1,FlagPositive1,NSignal1,FlagNegative2,...
    FlagPositive2,NSignal2,TTime,timestep] = ReadingData_SPSL...
    (Time,NSignal1,PlotName1,NSignal2,PlotName2,ID,L1_2)
%   *********************************************************************
%   %   ReadingData
%   *********************************************************************
%% Normalized data. Two signals from capacitance sensors 
% DataFileName=input('-mat- file name to load data =','s');
% matObj = matfile(DataFileName);
% varlist = who(matObj);
% NCap1Name=varlist{1};
% NCap1=matObj.(NCap1Name);
% NCap2Name=varlist{2};
% NCap2=matObj.(NCap2Name);
% TimeName=varlist{3};
% Time=matObj.(TimeName);
% FileName=textscan(char(DataFileName),'%s','Delimiter','.');     
% PlotName1 = ' Signal 1';
% PlotName2 = ' Signal 2';
%% Basic 
%Nhigh      Number of points
%Time       Time vector [s]
%NCap       Normalized data from the capacitance sensor [0-1]
%timestep   adquisition time [s]
%TTime      Test time [s]
%L1_2       Distance between capacitance sensor 1 and 2 [m]
%ID         Internal diameter [m]
TTime = max(Time);
% Nhigh = length(Time);
timestep = Time(2)-Time(1);
% L1_2 = 0.239000;
% ID = 0.0254*2;

%% Positive and negative flags
[FlagNegative1,FlagPositive1,NSignal1] = FlagsPandN_SPSL(NSignal1,PlotName1);
[FlagNegative2,FlagPositive2,NSignal2] = FlagsPandN_SPSL(NSignal2,PlotName2);

%%
% disp(['Test time [s]= ', num2str(TTime)]);
disp(['Time step [s]= ', num2str(timestep)]);
% disp(['Number of points= ', num2str(Nhigh)]);
disp(['Distance between sensors [m]= ', num2str(L1_2)]);
disp(['ID [m]= ', num2str(ID)]);
disp('******************************************************************')
% disp('PAUSE. Click Enter to continue')
% beep
% pause
end
%   *********************************************************************
%   *********************************************************************
%   ****************LENGTH CALCULATION***********************************
%   *********************************************************************
%   *********************************************************************
function [ CDis,Length ] = SDFunc_SPSL( N,A )

DA=diff(A);
Length=zeros(N,1);
m=0;
for i=1:N-1
    if DA(i)<0;
        m=m+1;
    else
        if m~=0;
            Length(i-m)=-(A(i-m)-A(i));
            m=0;
        end;
    end;
end;
m=0;
for i=1:N-1
    if DA(i)>0;
        m=m+1;
    else
        if m~=0;
            Length(i-m)=-(A(i-m)-A(i));
            m=0;
        end;
    end;
end;
% discrete signal. Symlets 4 level 5
CDis=zeros(N,1);
CDis(1)=A(1)+Length(1);
for i=2:N-1;
    CDis(i)=CDis(i-1)+Length(i);
end;
CDis(i+1)=CDis(i);
end
%   *********************************************************************
%   *********************************************************************
%   ************** SIGNAL PROCESSING (MAIN MODULE) **********************
%   *********************************************************************
%   *********************************************************************
function [Output] = SignalProcessing_SPSL(NSignal1,NSignal2,Time,Nhigh,...
    L1_2,ID,FileName,Trial,PlotName1,PlotName2,Vslinput,Vsginput,Tapp,...
    angle,Output,Experiment,Station,OP,ExpNumber,Root)

% OP Options vector
%         OPTIONS = struct('OP_Cut',{},'OP_Filter',{},'OP_DV',{},'OP_THV',{},...
%             'OP_THV_Cut',{},'OP_DFT',{},'OP_F_BS',{},'OP_F_NFS',{},'OP_F_PDF',{},...
%             'OP_F_FPS',{},'OP_F_ST',{},'OP_F_DFT',{});


% clear all
% close all
% clc;

warning('off','all');
DisplayFitInfo = 'no';
% Credits_SPSL
%% Reading normalized data
[FlagNegative1,FlagPositive1,NSignal1,FlagNegative2,FlagPositive2,...
    NSignal2,~,timestep] = ReadingData_SPSL (Time,NSignal1,PlotName1,...
    NSignal2,PlotName2,ID,L1_2);
%% Film and slug regions boundary selection
disp('***Film and slug regions boundary selection***')
disp('This value is selected by an automated procedure.')
disp('The boundary between film and slug regions correspond to the')
disp('minimum value in the valley between the slug and film peaks.')
disp('++++++++++++++++++++++++++++++++++++++++++++++++++++++++++++')
disp(PlotName1)
% beep
MF=gobjects(0);
[cut1,MF] = BoundarySelection_SPSL(NSignal1,PlotName1,MF,...
    OP.OP_Cut,OP.OP_F_BS);
disp('++++++++++++++++++++++++++++++++++++++++++++++++++++++++++++')
disp(PlotName2)
% beep
[cut2,MF] = BoundarySelection_SPSL(NSignal2,PlotName2,MF,...
    OP.OP_Cut,OP.OP_F_BS);

%% Filtering using Symlets
[A1,A2,MF] = FilterOrNot_SPSL(MF,OP,Time,NSignal1,PlotName1,...
    NSignal2,PlotName2);
disp('++++   WAIT   ++++')
%% Discrete signal reconstruction
% First sacaled derivative
[CDis1,Length1]=SDFunc_SPSL(Nhigh,A1);
[CDis2,Length2]=SDFunc_SPSL(Nhigh,A2);
%% Automated Threshold Selection
[ATHVF1,ATHVS1,MF]= FPTresholdNew_SPSL(PlotName1,Nhigh,A1,Time,NSignal1,cut1,...
    FileName,DisplayFitInfo,MF,OP.OP_F_PDF,OP.OP_THV_Cut,OP.OP_F_THV);
[ATHVF2,ATHVS2,MF]= FPTresholdNew_SPSL(PlotName2,Nhigh,A2,Time,NSignal2,cut2,...
    FileName,DisplayFitInfo,MF,OP.OP_F_PDF,OP.OP_THV_Cut,OP.OP_F_THV);
if OP.OP_F_BS == 1
    close Figure 1;
end
%% Threshold aplication
[CC1Dis]=TresholdFunc_SPSL(Nhigh,CDis1,ATHVS1,ATHVF1);
[CC2Dis]=TresholdFunc_SPSL(Nhigh,CDis2,ATHVS2,ATHVF2);
%% Disregard procedure
[DCC1,~,~,~,DV1D] = ...
    DVFunc_SPSL(Nhigh,Time,timestep,CC1Dis,DisplayFitInfo);
[DCC2,~,~,~,DV2D] = ...
    DVFunc_SPSL(Nhigh,Time,timestep,CC2Dis,DisplayFitInfo);
disp('******************************************************************')
disp('******************************************************************')
disp('******************************************************************')
disp('There is a filter that groups slug pulses')
disp('with a film length lower than a disregard value (DV) calculated using')
disp('the probability distribution of the film lengths.')
disp('******************************************************************')
disp(strcat('The DV is in [number of points]. The points are spaced in time [s]: ',...
    num2str(timestep)))
disp('Using the lognormal function, 2� inferior confidence bound, the DV is')
disp(strcat('For ', PlotName1, ' is: ', num2str(DV1D)))
disp(strcat('For ', PlotName2, ' is: ', num2str(DV2D)))
disp('******************************************************************')
disp('******************************************************************')


if OP(1).OP_DVG == 1;
    Str1 = strcat('For ',PlotName1,...
        ', Do you want to keep this value or propose your own DV value to group(k / p)?:');
    answerDVG1 = input(Str1,'s');
    if answerDVG1 == 'p'
        DV1D = input('Select your DV value =');
    end
    Str2 = strcat('For ',PlotName2,...
        ', Do you want to keep this value or propose your own DV value to group(k / p)?:');

    answerDVG2 = input(Str2,'s');
    if answerDVG2 == 'p'
        DV2D = input('Select your DV value =');
    end
end


%% Group routine
[CC1Dis]=GroupFunc_SPSL(Nhigh,DV1D,DCC1,CC1Dis);
[CC2Dis]=GroupFunc_SPSL(Nhigh,DV2D,DCC2,CC2Dis);
%% Slug characteristics
[Signal_1,Signal_2,nslug1D,nslug2D,fslug1D,fslug2D,vtBody12,vFront12,vRear12,...
    aveLs1D,stdLs1D,maxLs1D,minLs1D,aveLs2D,stdLs2D,maxLs2D,minLs2D,...
    aveLf1D,stdLf1D,maxLf1D,minLf1D,aveLf2D,stdLf2D,maxLf2D,minLf2D,...
    ~,~,~,~,~,~,DV1PS,DV2PS] = ...
    SlugCharFunc_SPSL(Nhigh,Time,timestep,L1_2,CC1Dis,CC2Dis,DisplayFitInfo,...
    ID,PlotName1,PlotName2,OP.OP_DV);

% Figure: Filtered and transformed signal
if OP(1).OP_F_FPS == 0
    [MF]=PLFilterTransf_SPSL(Time,A1,A2,Signal_1, Signal_2,...
        PlotName1,MF,PlotName1,PlotName2);
end
% beep
% disp('PAUSE. Click Enter to continue')
% pause
if OP.OP_F_ST == 0
    [MF]=PLSummaryST_SPSL(Time,A1,Length1,CDis1,Signal_1,A2,Length2,CDis2,...
        Signal_2,MF,PlotName1,PlotName2);
end
% beep
% disp('PAUSE. Click Enter to continue')
% pause

%% Dominant frequency
if OP.OP_DFT == 0
    [~,~,MF,VFreq1,VMagnitude1,VIndex1,VFreq2,VMagnitude2,VIndex2] = ...
        DFTFunc_SPSL(Time,NSignal1,A1,Signal_1,NSignal2,A2,...
        Signal_2,PlotName1,MF,PlotName1,PlotName2,OP.OP_F_DFT);
end
%% Results
SummaryFunc_SPSL(cut1,cut2,ATHVF1,ATHVF2,ATHVS1,ATHVS2,DV1D,DV1PS,...
    DV2D,DV2PS,nslug1D,nslug2D,fslug1D,fslug2D,OP,VFreq1,VFreq2,...
    VIndex1,VIndex2,maxLs1D,minLs1D,aveLs1D,maxLs2D,minLs2D,aveLs2D,...
    PlotName1,PlotName2,Vslinput,Vsginput,angle,Tapp,Trial);
% Review results
[ATHVS1,ATHVS2,ATHVF1,ATHVF2]=CheckingResults_SPSL(OP,PlotName1,PlotName2,...
    ATHVS1,ATHVS2,ATHVF1,ATHVF2);

%% Saving figures
% FlowPattern, Vsl, Vsg, Tempeture, Angle, Trial,Cap
% Example: SL_Vsl_0.1_Vsg_0.5_100_85_1_Cap5Cap6.fig
if OP.NOplots == 0
    
    FigName = (['Exp_' num2str(ExpNumber) '_SL_Vsl_' num2str(double(Vslinput))...
        '_Vsg_' num2str(double(Vsginput))...
        '_' num2str(Tapp) '_' num2str(double(angle)) '_' num2str(Trial)...
        PlotName1 PlotName2 '.fig']);
    FullFileName = fullfile(Root,FigName);
    savefig(MF,FullFileName);
    close(MF)
end
%%
% beep
disp('******************************************************************')
disp('Slug Signal Processing run complete for:');
disp([PlotName1,' & ',PlotName2]);
disp(['Vsl [m/s] = ',num2str(double(Vslinput)),'; Vsg [m/s] = ',...
    num2str(double(Vsginput)),'; Angle = ', num2str(double(angle))...
    ,'; Tempeture [�F] = ',num2str(Tapp),'; Trial = ',...
    num2str(Trial)]);
disp('******************************************************************')
%
Output(Experiment,Station).PSignal1 = Signal_1;
Output(Experiment,Station).PSignal2 = Signal_2;

Output(Experiment,Station).CUT2 = cut2;
Output(Experiment,Station).CUT1 = cut1;

Output(Experiment,Station).THVS1 = ATHVS1;
Output(Experiment,Station).THVF1 = ATHVF1;
Output(Experiment,Station).THVS2 = ATHVS2;
Output(Experiment,Station).THVF2 = ATHVF2;

Output(Experiment,Station).DV1 = DV1D;
Output(Experiment,Station).DV2 = DV2D;

Output(Experiment,Station).DVPS1 = DV1PS;
Output(Experiment,Station).DVPS2 = DV2PS;
if OP.OP_DFT == 0
    DFT_C1_1 = VFreq1(VIndex1(1));
    DFTM_C1_1 = VMagnitude1(VIndex1(1));
    DFT_C1_2 = VFreq1(VIndex1(2));
    DFTM_C1_2 = VMagnitude1(VIndex1(2));
    DFT_C1_3 = VFreq1(VIndex1(3));
    DFTM_C1_3 = VMagnitude1(VIndex1(3));
    DFT_C2_1 = VFreq2(VIndex2(1));
    DFTM_C2_1 = VMagnitude2(VIndex1(1));
    DFT_C2_2 = VFreq2(VIndex2(2));
    DFTM_C2_2 = VMagnitude2(VIndex1(2));
    DFT_C2_3 = VFreq2(VIndex2(3));
    DFTM_C2_3 = VMagnitude2(VIndex1(3));
else
    DFT_C1_1 = NaN;
    DFTM_C1_1 = NaN;
    DFT_C1_2 = NaN;
    DFTM_C1_2 = NaN;
    DFT_C1_3 = NaN;
    DFTM_C1_3 = NaN;
    DFT_C2_1 = NaN;
    DFTM_C2_1 = NaN;
    DFT_C2_2 = NaN;
    DFTM_C2_2 = NaN;
    DFT_C2_3 = NaN;
    DFTM_C2_3 = NaN;
end

Output(Experiment,Station).DFT11 = DFT_C1_1;
Output(Experiment,Station).DFT12 = DFT_C1_2;
Output(Experiment,Station).DFT13 = DFT_C1_3;
Output(Experiment,Station).DFT21 = DFT_C2_1;
Output(Experiment,Station).DFT22 = DFT_C2_2;
Output(Experiment,Station).DFT23 = DFT_C2_3;

Output(Experiment,Station).DFTM11 = DFTM_C1_1;
Output(Experiment,Station).DFTM12 = DFTM_C1_2;
Output(Experiment,Station).DFTM13 = DFTM_C1_3;
Output(Experiment,Station).DFTM21 = DFTM_C2_1;
Output(Experiment,Station).DFTM22 = DFTM_C2_2;
Output(Experiment,Station).DFTM23 = DFTM_C2_3;


Output(Experiment,Station).Nslug1D = nslug1D;
Output(Experiment,Station).Nslug2D = nslug2D;
Output(Experiment,Station).Fslug1D = fslug1D;
Output(Experiment,Station).Fslug2D = fslug2D;

Output(Experiment,Station).VtBody = vtBody12;
Output(Experiment,Station).VtFront = vFront12;
Output(Experiment,Station).VtRear = vRear12;

mTOin = 1/0.0254;
Output(Experiment,Station).MaxSL1D = maxLs1D * mTOin;
Output(Experiment,Station).AveSL1D = aveLs1D * mTOin;
Output(Experiment,Station).MinSL1D = minLs1D * mTOin;
Output(Experiment,Station).SLxID1D = aveLs1D/ID;
Output(Experiment,Station).stdSLxID1D = stdLs1D;
Output(Experiment,Station).MaxSL2D = maxLs2D * mTOin;
Output(Experiment,Station).AveSL2D = aveLs2D * mTOin;
Output(Experiment,Station).MinSL2D = minLs2D * mTOin;
Output(Experiment,Station).SLxID2D = aveLs2D/ID;
Output(Experiment,Station).stdSLxID2D = stdLs2D;

Output(Experiment,Station).MaxFL1D = maxLf1D * mTOin;
Output(Experiment,Station).AveFL1D = aveLf1D * mTOin;
Output(Experiment,Station).MinFL1D = minLf1D * mTOin;
Output(Experiment,Station).FLxID1D = aveLf1D/ID;
Output(Experiment,Station).stdFLxID1D = stdLf1D;
Output(Experiment,Station).MaxFL2D = maxLf2D * mTOin;
Output(Experiment,Station).AveFL2D = aveLf2D * mTOin;
Output(Experiment,Station).MinFL2D = minLf2D * mTOin;
Output(Experiment,Station).FLxID2D = aveLf2D/ID;
Output(Experiment,Station).stdFLxID2D = stdLf2D;

end
%   *********************************************************************
%   *********************************************************************
%   ************** SLUG CHARACTERIZATION (MAIN MODULE) ******************
%   *********************************************************************
%   *********************************************************************
function [Signal_1,Signal_2,slugs1,slugs2,Frecc1,Frecc2,vtcc12,vtccF,...
    vtccR,SL1,stdSL1,SLmax1,SLmin1,SL2,stdSL2,SLmax2,SLmin2,FL1,stdFL1,...
    FLmax1,FLmin1,FL2,stdFL2,FLmax2,FLmin2,DVslug1,DVslug2,pdPS1,pdPS2,...
    PROB1,PROB2,DVPSlognormal1,DVPSlognormal2] = SlugCharFunc_SPSL...
    (N,Time,DeltaT,L1_2,Signal_1,Signal_2,DisplayFitInfo,...
    ID,PlotName1,PlotName2,OP_DV)
%
DVslug1=1; DVslug2=1; pdPS1=1; pdPS2=1; PROB1=1; PROB2=1;

[slugs1,Derivative1,Frecc1,FrontVector1,RearVector1,STime1,ETime1,...
    SLength1,FLength1]=LengthFunc_SPSL(N,Time,DeltaT,Signal_1);
%
[slugs2,Derivative2,Frecc2,FrontVector2,RearVector2,STime2,ETime2,...
    SLength2,FLength2]=LengthFunc_SPSL(N,Time,DeltaT,Signal_2);
%% Traslation velocity
scr12 = xcov(Derivative1, Derivative2, N-1, 'coeff');
[m12, dv12] = max(scr12);
dt12 = abs(N-1 + 1 - dv12) * DeltaT;
vtcc12 = L1_2 / dt12;
%% Slug Front velocity
scrFront = xcov(FrontVector1, FrontVector2, N-1, 'coeff');
[mF, dvF] = max(scrFront);
dtF = abs(N-1 + 1 - dvF) * DeltaT;
vtccF = L1_2 / dtF;
%% Slug Rear velocity
scrRear = xcov(RearVector1, RearVector2, N-1, 'coeff');
[mR, dvR] = max(scrRear);
dtR = abs(N-1 + 1 - dvR) * DeltaT;
vtccR = L1_2 / dtR;
%% Slug Rear velocity
scrFR = xcov(FrontVector1, RearVector2, N-1, 'coeff');
[mFR, dvFR] = max(scrFR);
dtFR = abs(N-1 + 1 - dvFR) * DeltaT;
vtccFR = L1_2 / dtFR;

%% Slug Length
SL1=mean(SLength1*vtcc12);              %in meters
stdSL1=std(SLength1*vtcc12);
SL2=mean(SLength2*vtcc12);              %in meters
stdSL2=std(SLength2*vtcc12);
SLmax1=max(SLength1*vtcc12);              %in meters
SLmin1=min(SLength1*vtcc12);              %in meters
SLmax2=max(SLength2*vtcc12);              %in meters
SLmin2=min(SLength2*vtcc12);              %in meters
%% Film Length
FL1=mean(FLength1*vtcc12);              %in meters
stdFL1=std(FLength1*vtcc12);
FL2=mean(FLength2*vtcc12);              %in meters
stdFL2=std(FLength2*vtcc12);
FLmax1=max(FLength1*vtcc12);              %in meters
FLmin1=min(FLength1*vtcc12);              %in meters
FLmax2=max(FLength2*vtcc12);              %in meters
FLmin2=min(FLength2*vtcc12);              %in meters
%% Pseudo slugs
% ***************************************************
% ***************************************************
% After GroupFunc this filter removes pseudo slugs
% with a length lower than 2 times the iternal diameter (ID)
% ***************************************************
SLVector1=SLength1*vtcc12;
SLVector2=SLength2*vtcc12;

%% Best Fit Original. Slug Length
% ******************************************
ItsResidual = 0;
DataFileNameFilmL=['Slug Length'];
if strcmp(DisplayFitInfo,'yes')
[BestFitSlugL1,BestFitNameSlugL1]= FitFuncFCh_SPSL (DataFileNameFilmL,SLVector1,ItsResidual);
else
[BestFitSlugL1,BestFitNameSlugL1]= FitFuncFChNoDisp_SPSL (DataFileNameFilmL,SLVector1,ItsResidual);
end
BestFitSlugL1=char(BestFitSlugL1);
BestFitNameSlugL1=char(BestFitNameSlugL1);

%% DV criteria to remove psedo slugs
%*************************************
% [pdPS1,DVslug1,PROB1] = DVgroupSelection(SLVector1,DeltaT,BestFitSlugL1);
% DVslug1 = DVslug1 * DeltaT;
M1=mean(SLVector1);
V1=var(SLVector1);


MU1=log(M1^2/sqrt(V1+M1^2));
SIGMA1=sqrt(log(V1/M1^2+1));
MUgeo1=exp(MU1);
SIGMAgeo1=exp(SIGMA1);
DVPSlognormal1=MUgeo1/SIGMAgeo1^2; % 

% ******************************************
ItsResidual = 0;
DataFileNameFilmL=['Slug Length'];
if strcmp(DisplayFitInfo,'yes')
[BestFitSlugL2,BestFitNameSlugL2]= FitFuncFCh_SPSL (DataFileNameFilmL,SLVector2,ItsResidual);
else
[BestFitSlugL2,BestFitNameSlugL2]= FitFuncFChNoDisp_SPSL (DataFileNameFilmL,SLVector2,ItsResidual);
end
BestFitSlugL2=char(BestFitSlugL2);
BestFitNameSlugL2=char(BestFitNameSlugL2);

%% DV criteria to remove psedo slugs
%*************************************
% [pdPS2,DVslug2,PROB2] = DVgroupSelection(SLVector2,DeltaT,BestFitSlugL2);
% DVslug2 = DVslug2 * DeltaT;

M2=mean(SLVector2);
V2=var(SLVector2);


MU2=log(M2^2/sqrt(V2+M2^2));
SIGMA2=sqrt(log(V2/M2^2+1));
MUgeo2=exp(MU2);
SIGMAgeo2=exp(SIGMA2);
DVPSlognormal2=MUgeo2/SIGMAgeo2^2; % DV criteria to remove psedo slugs


%%
disp('******************************************************************')
disp('******************************************************************')
disp('******************************************************************')
disp('After Group Routine this filter removes pseudo slugs(PS)')
disp('with a length lower than disregard value (DV) calculated using')
disp('the probability distribution of the slug lengths.')
disp('DV is in [m]. Using the lognormal 2� inferior confidence bound is')
disp(['For ',PlotName1,' = ', num2str(DVPSlognormal1)]);
disp(['For ',PlotName2,' = ', num2str(DVPSlognormal2)]);

disp(['As reference, 2*ID [m]= ', num2str(2*ID)]);
disp('******************************************************************')
disp('******************************************************************')
disp('******************************************************************')


if OP_DV == 1;
    Str1 = strcat('For ',PlotName1,...
        ', Do you want to keep this value or propose your own DV value to remove PS(k / p)?:');
    answerDVG1 = input(Str1,'s');
    if answerDVG1 == 'p'
        DVPSlognormal1 = input('Select your DV value =');
    end
    Str2 = strcat('For ',PlotName2,...
        ', Do you want to keep this value or propose your own DV value to remove PS(k / p)?:');    

    answerDVG2 = input(Str2,'s');

    if answerDVG2 == 'p'
        DVPSlognormal2 = input('Select your DV value =');
    end
end
% beep
% disp('PAUSE. Click Enter to continue')
% pause


%%
m=int32(0);
n=int32(0);
for m=1:slugs1
    if SLVector1(m) < DVPSlognormal1   %minimum slug length permitted
        for n=int32(STime1(m)/DeltaT):DeltaT*1000:int32(ETime1(m)/DeltaT)
            Signal_1(n-1)=0;
        end;
    end;
end;
p=int32(0);
q=int32(0);
for p=1:slugs2
    if SLVector2(p) < DVPSlognormal2     %minimum slug length permitted
        for q=int32(STime2(p)/DeltaT):DeltaT*1000:int32(ETime2(p)/DeltaT)
            Signal_2(q-1)=0;
        end;
    end;
end;
%
[slugs1,Derivative1,Frecc1,FrontVector1,RearVector1,STime1,ETime1,...
    SLength1,FLength1]=LengthFunc_SPSL(N,Time,DeltaT,Signal_1);
%
[slugs2,Derivative2,Frecc2,FrontVector2,RearVector2,STime2,ETime2,...
    SLength2,FLength2]=LengthFunc_SPSL(N,Time,DeltaT,Signal_2);
%% Traslation velocity
scr12 = xcov(Derivative1, Derivative2, N-1, 'coeff');
[m12, dv12] = max(scr12);
dt12 = abs(N-1 + 1 - dv12) * DeltaT;
vtcc12 = L1_2 / dt12;
%% Slug Front velocity
scrFront = xcov(FrontVector1, FrontVector2, N-1, 'coeff');
[mF, dvF] = max(scrFront);
dtF = abs(N-1 + 1 - dvF) * DeltaT;
vtccF = L1_2 / dtF;
%% Slug Rear velocity
scrRear = xcov(RearVector1, RearVector2, N-1, 'coeff');
[mR, dvR] = max(scrRear);
dtR = abs(N-1 + 1 - dvR) * DeltaT;
vtccR = L1_2 / dtR;
%% Slug Rear velocity
scrFR = xcov(FrontVector1, RearVector2, N-1, 'coeff');
[mFR, dvFR] = max(scrFR);
dtFR = abs(N-1 + 1 - dvFR) * DeltaT;
vtccFR = L1_2 / dtFR;

%% Slug Length
SL1=mean(SLength1*vtcc12);              %in meters
stdSL1=std(SLength1*vtcc12/2);
SL2=mean(SLength2*vtcc12);              %in meters
stdSL2=std(SLength2*vtcc12/2);
SLmax1=max(SLength1*vtcc12);              %in meters
SLmin1=min(SLength1*vtcc12);              %in meters
SLmax2=max(SLength2*vtcc12);              %in meters
SLmin2=min(SLength2*vtcc12);              %in meters
%% Film Length
FL1=mean(FLength1*vtcc12);              %in meters
stdFL1=std(FLength1*vtcc12);
FL2=mean(FLength2*vtcc12);              %in meters
stdFL2=std(FLength2*vtcc12);
FLmax1=max(FLength1*vtcc12);              %in meters
FLmin1=min(FLength1*vtcc12);              %in meters
FLmax2=max(FLength2*vtcc12);              %in meters
FLmin2=min(FLength2*vtcc12);              %in meters

end
%   *********************************************************************
%   *********************************************************************
%   ************** SLUG CHARACTERIZATION ROUTINE ************************
%   *********************************************************************
%   *********************************************************************
function [Output]=SlugCharacteristicsUp(NSignal1, NSignal2, Nhigh,...
    timestep,L1_2,PSignal1,PSignal2,TTime,Output,Experiment,Station,~,ID)
%% SlugCharacteristicsUp 
%  *****************************************************
%  Gabriel Soto July 15, 2015 (Rev.June.18.2018)
%  This is to avoid flyingtime and CC filtering
MinLD = ID * 0; % in 
%

%% Translation Velocity using X correlation

scr12 = xcov(NSignal1, NSignal2, Nhigh, 'coeff');
[~, dv12] = max(scr12);
dt12 = abs(Nhigh + 1 - dv12) * timestep;
vtcc12 = L1_2 / dt12;   

Output(Experiment,Station).VtCC = vtcc12;

% *******************************************
%% Flyingtime routine
[ ~, ~, ~, vtft12, vtf12, vtb12, Stdvt12,...
    Stdvtf12, Stdvtb12, ~]=flyingtimeFunnew...
    (PSignal1,PSignal2, Nhigh, timestep, L1_2,vtcc12,MinLD);
 
Output(Experiment,Station).VtFtBody = vtft12;
Output(Experiment,Station).VtFtRear = vtb12;
Output(Experiment,Station).VtFtFront = vtf12;
Output(Experiment,Station).stdVtFtBody = Stdvt12;
Output(Experiment,Station).stdVtFtRear = Stdvtb12;
Output(Experiment,Station).stdVtFtFront = Stdvtf12;

% Slug length Signal 1
[ ~, Lsvec1ft, ~, ~, ~,ns1ft ] = LsFunc...
    (PSignal1, Nhigh, vtft12, timestep);
[ ~, LsAux1ft, maxLsAux1ft, minLsAux1ft, LDAux1ft, nslug1ft,ULsD1ft] =...
    SlugFilterCC(Lsvec1ft, vtft12, ns1ft,timestep, MinLD);
maxLDAux1ft=maxLsAux1ft/ID;
minLDAux1ft=minLsAux1ft/ID;
fslug1ft = nslug1ft/TTime;

Output(Experiment,Station).Nslug1FT = nslug1ft;
Output(Experiment,Station).Fslug1FT = fslug1ft;
Output(Experiment,Station).MaxSL1FT = maxLsAux1ft;
Output(Experiment,Station).AveSL1FT = LsAux1ft;
Output(Experiment,Station).MinSL1FT = minLsAux1ft;
Output(Experiment,Station).SLxID1FT = LDAux1ft;
Output(Experiment,Station).SLxID1FTmax = maxLDAux1ft;
Output(Experiment,Station).SLxID1FTmin = minLDAux1ft;

% Slug length Signal 2

[ ~, Lsvec2ft, ~, ~, ~,ns2ft ] = LsFunc...
    (PSignal2, Nhigh, vtft12, timestep);
[ ~, LsAux2ft, maxLsAux2ft, minLsAux2ft, LDAux2ft, nslug2ft,ULsD2ft ] =...
    SlugFilterCC(Lsvec2ft, vtft12, ns2ft,timestep, MinLD);
maxLDAux2ft=maxLsAux2ft/ID;
minLDAux2ft=minLsAux2ft/ID;
fslug2ft = nslug2ft/TTime;

Output(Experiment,Station).Nslug2FT = nslug2ft;
Output(Experiment,Station).Fslug2FT = fslug2ft;
Output(Experiment,Station).MaxSL2FT = maxLsAux2ft;
Output(Experiment,Station).AveSL2FT = LsAux2ft;
Output(Experiment,Station).MinSL2FT = minLsAux2ft;
Output(Experiment,Station).SLxID2FT = LDAux2ft;
Output(Experiment,Station).SLxID2FTmax = maxLDAux2ft;
Output(Experiment,Station).SLxID2FTmin = minLDAux2ft;

%% X correlation using pulse signal and flyingtime routines
% In this case the FT filter is not used
%Signal 1
[ ~, Lsvec1cc, ~, ~, ~,ns1cc ] = LsFunc...
    (PSignal1, Nhigh, vtcc12, timestep);
[ ~, LsAux1cc, maxLsAux1cc, minLsAux1cc, LDAux1cc, nslug1cc,ULsD1cc ] =...
    SlugFilterCC(Lsvec1cc, vtcc12, ns1cc,timestep, MinLD);
maxLDAux1cc=maxLsAux1cc/2;
minLDAux1cc=minLsAux1cc/2;
fslug1cc = nslug1cc/TTime;

Output(Experiment,Station).Nslug1CC = nslug1cc;
Output(Experiment,Station).Fslug1CC = fslug1cc;
Output(Experiment,Station).MaxSL1CC = maxLsAux1cc;
Output(Experiment,Station).AveSL1CC = LsAux1cc;
Output(Experiment,Station).MinSL1CC = minLsAux1cc;
Output(Experiment,Station).SLxID1CC = LDAux1cc;
Output(Experiment,Station).SLxID1CCmax = maxLDAux1cc;
Output(Experiment,Station).SLxID1CCmin = minLDAux1cc;


[ ~, Lsvec2cc, ~, ~, ~,ns2cc ] = LsFunc...
    (PSignal2, Nhigh, vtcc12, timestep);
[ ~, LsAux2cc, maxLsAux2cc, minLsAux2cc, LDAux2cc, nslug2cc,ULsD2cc ] =...
    SlugFilterCC(Lsvec2cc, vtcc12, ns2cc,timestep, MinLD);
maxLDAux2cc=maxLsAux2cc/2;
minLDAux2cc=minLsAux2cc/2;
fslug2cc = nslug2cc/TTime;

Output(Experiment,Station).Nslug2CC = nslug2cc;
Output(Experiment,Station).Fslug2CC = fslug2cc;
Output(Experiment,Station).MaxSL2CC = maxLsAux2cc;
Output(Experiment,Station).AveSL2CC = LsAux2cc;
Output(Experiment,Station).MinSL2CC = minLsAux2cc;
Output(Experiment,Station).SLxID2CC = LDAux2cc;
Output(Experiment,Station).SLxID2CCmax = maxLDAux2cc;
Output(Experiment,Station).SLxID2CCmin = minLDAux2cc;

end
%   *********************************************************************
%   *********************************************************************
%   *********** PSEUDO SLUG THV APPLICATION (CROSS CORRELATION)**********
%   *********************************************************************
%   *********************************************************************
function [ lsvecAux, LsAux, maxLsAux, minLsAux, LDAux, nslug,ULsD ] =...
    SlugFilterCC(lsvec, vt, nLs,timedelay, Lsmin)
%this program will filter the pseudo slug, this pseudo slugs have a 
%shorter lenght comparade with the developed slugs
%a critical length is defined in order to filter the pseudo slugs

%where:
%lsvec: slug lenght vector obtained using LsFun
%vtvec: translational velocity vector obtained from the Cross Correlation
%lsvecAux: obtained slug length vector after apply a minimum slug lenght
%vtvecAux: transletional velocity vector obtained after apply a minimum slug lenght
%nAux: number of slug after apply a minimum slug lenght


%to create a slug length, traslational velocity and number of slug vector
%with those lenght just higher than the minimum lenght
lsvecAux=0;
nAux=0;
n=0;
for i = 1 : nLs
    if lsvec(i) > 0
        lsvec(i) = 39.3701 * vt * timedelay * lsvec(i) / 2; % 2in. is the pipe ID [L/D]
        if lsvec(i) > Lsmin  %where lsvec is in L/D
            n = n + 1;  %number of slugs
            nAux = n;
            %ReDim Preserve lsvecAux(1 To nAux)
            lsvecAux(n) = lsvec(i);
        end
    end
end

LsAux = 2 * mean(lsvecAux);
maxLsAux = 2 * max(lsvecAux); %[in]
minLsAux = 2 * min(lsvecAux); %[in]
LDAux = LsAux / 2;
nslug = nAux;
StdLsD = std(lsvecAux);
ULsD = 2*StdLsD/nslug^0.5;

end
%   *********************************************************************
%   *********************************************************************
%   *********** PSEUDO SLUG THV APPLICATION (FLYING TIME)****************
%   *********************************************************************
%   *********************************************************************
function [ lsvecAux, lsStartvecAux,lsEndvecAux, nslug ] = SlugFilterFT...
    (lsvec, lsStartvec,lsEndvec,vt, nLs,timedelay, Lsmin)
%this program will filter the pseudo slug, this pseudo slugs have a shorter 
%lenght comparade with the developed slugs
%a critical length is defined in order to filter the pseudo slugs

%where:
%lsvec: slug lenght vector obtained using LsFun
%vtvec: translational velocity vector obtained from the Cross Correlation
%lsvecAux: obtained slug length vector after apply a minimum slug lenght
%vtvecAux: transletional velocity vector obtained after apply a minimum slug lenght
%nAux: number of slug after apply a minimum slug lenght

%to create a slug length, traslational velocity and number of slug vector 
%with those lenght just higher than the minimum lenght
lsvecAux=0;
nAux=0;
n=0;
for i = 1 : nLs
    %lsvec(i) = lsvec(i)
    if lsvec(i) > 0
        lsvec(i) = 39.3701 * vt * timedelay * lsvec(i) / 2; % 2in. is the pipe ID [L/D]
        if lsvec(i) > Lsmin  %where lsvec is in L/D
            
            n = n + 1;  %number of slugs
            nAux = n;
            
            %ReDim Preserve lsvecAux(1 To nAux)
            
            lsvecAux(n) = lsvec(i);
            lsStartvecAux(n) = lsStartvec(i);
            lsEndvecAux(n) = lsEndvec(i);
        end
    end
end

LsAux = 2 * mean(lsvecAux);
maxLsAux = 2 * max(lsvecAux); %[in]
minLsAux = 2 * min(lsvecAux); %[in]
LDAux = LsAux / 2;
nslug = nAux;
end
%   *********************************************************************
%   *********************************************************************
%   ************** SLUG CHARACTERIZATION ROUTINE ************************
%   *********************************************************************
%   *********************************************************************
function [Output] = SlugUpCase(PlotName1,PlotName2,NSignal1,NSignal2,...
    L1_2,C,Time,Nhigh,ID,D,ReportFileName,TTime,Experiment,Station,...
    Output,OP,ThisStation,Root)
% C flow conditions vector
% D Deails vector
%         Data(m,n).Condition = [ExpMatrix.ExpNumber(index) ...
%             ExpMatrix.Vslinput(index) ExpMatrix.Vsginput(index) ...
%             ExpMatrix.Temptest(index) ExpMatrix.Angle(index) ...
%             ExpMatrix.Trial(index) ExpMatrix.timestep(index)];
%         Data(m,n).ExpDetails = [ExpMatrix.TestDate(index) ...
%             ExpMatrix.TestName(index) ExpMatrix.FlowPattern(index)];
% OP Options vector
%         OPTIONS = struct('OP_Cut',{},'OP_Filter',{},'OP_DV',{},'OP_THV',{},...
%             'OP_THV_Cut',{},'OP_DFT',{},'OP_F_BS',{},'OP_F_NFS',{},'OP_F_PDF',{},...
%             'OP_F_FPS',{},'OP_F_ST',{},'OP_F_DFT',{});

timestep = C(7);

% Signals 1 & 2

disp('+++++++++++++++++++++++++++++++++++++++++++++++++++');
disp(['Derivative procedure' PlotName1 PlotName2]);
disp('+++++++++++++++++++++++++++++++++++++++++++++++++++');
%
[Output] = SignalProcessing_SPSL...
    (NSignal1,NSignal2,Time,Nhigh,L1_2,ID,ReportFileName,...
    C(6),PlotName1,PlotName2,C(2),C(3),C(4),C(5),Output,Experiment,...
    Station,OP,C(1),Root);

Output(Experiment,Station).ExpNumber = C(1);
Output(Experiment,Station).VSL = C(2);
Output(Experiment,Station).VSG = C(3);
Output(Experiment,Station).Temperature = C(4);
Output(Experiment,Station).Angle = C(5);
Output(Experiment,Station).Trial = C(6);
Output(Experiment,Station).TimeStep = C(7);
Output(Experiment,Station).TTime = TTime;

Output(Experiment,Station).TestDate = D(1);
Output(Experiment,Station).TestName = D(2);
Output(Experiment,Station).FlowPattern = D(3);


%   *********************************************************************
%   *********************************************************************
%   *********************************************************************

%% Traslation velocity
disp('+++++++++++++++++++++++++++++++++++++++++++++++++++');
disp(['Flyingtime and X correlation procedure' PlotName1 PlotName2]);
disp('+++++++++++++++++++++++++++++++++++++++++++++++++++');
[Output]=SlugCharacteristicsUp(NSignal1, NSignal2, Nhigh,...
    timestep,L1_2,Output(Experiment,Station).PSignal1,...
    Output(Experiment,Station).PSignal2,TTime,Output,Experiment,Station,OP,ID);
disp('+++++++++++++++++++++++++++++++++++++++++++++++++++');
disp('+++++++++++++++++++++++++++++++++++++++++++++++++++');
disp('Fly time and traslational velocity procedures completed')
disp('+++++++++++++++++++++++++++++++++++++++++++++++++++');
disp('+++++++++++++++++++++++++++++++++++++++++++++++++++');
%
Output(Experiment,Station).Experiment = Experiment;
Output(Experiment,Station).Station = ThisStation;
Output(Experiment,Station).Clock = datestr(now);
end
%   *********************************************************************
%   *********************************************************************
%   ************************ SUMMARY TABLES *****************************
%   *********************************************************************
%   *********************************************************************
function SummaryFunc_SPSL(cut1,cut2,ATHVF1,ATHVF2,ATHVS1,ATHVS2,...
    DV1D,DV1PS,DV2D,DV2PS,nslug1D,nslug2D,fslug1D,fslug2D,OP,...
    VFreq1,VFreq2,VIndex1,VIndex2,maxLs1D,minLs1D,aveLs1D,maxLs2D,...
    minLs2D,aveLs2D,PlotName1,PlotName2,Vslinput,Vsginput,angle,Tapp,Trial)
mTOin=1/0.0254;

SCut = [cut1;cut2]; SATHV = [ATHVF1 ATHVS1; ATHVF2 ATHVS2];
SDV = [DV1D DV1PS; DV2D DV2PS]; Snslug = [nslug1D;nslug2D];
Sfreq = [fslug1D;fslug2D];
if OP.OP_DFT == 0
    SfreqDFT = [VFreq1(VIndex1(1)) VFreq1(VIndex1(2)) VFreq1(VIndex1(3));...
        VFreq2(VIndex2(1)) VFreq2(VIndex2(2)) VFreq2(VIndex2(3))];
else
    SfreqDFT = [NaN NaN NaN;NaN NaN NaN];
end
    
Slength = [maxLs1D*mTOin minLs1D*mTOin aveLs1D*mTOin;...
    maxLs2D*mTOin minLs2D*mTOin aveLs2D*mTOin];

disp('******************************************************************')
disp(['Summary for: ',PlotName1,' & ',PlotName2]);
disp(['Vsl [m/s] = ',num2str(double(Vslinput)),'; Vsg [m/s] = ',...
    num2str(double(Vsginput)),'; Angle = ', num2str(double(angle))...
    ,'; Tempeture [�F] = ',num2str(Tapp),'; Trial = ',...
    num2str(Trial)]);
disp('******************************************************************')
disp('CutValue.');
disp('This value is selected by an automated procedure.');
disp('The boundary between film and slug regions correspond to the');
disp('minimum value in the valley between the slug and film peaks.');
disp('******************************************************************')
disp('******************************************************************')
disp('ATHV.');
disp('Automated Threshold Value. Film and Slug respectively.');
disp('******************************************************************')
disp('DV');
disp('Automated Disregard value to, respectively: ');
disp('- group pulses that appear separated, they appear separated,');
disp('  according to the minimum length (number of points) of the film,');
disp('  based on their probabilistic distribution.');
disp('- remove pseudo slugs with a length (in) lower than disregard');
disp('  value calculated using the probability distribution of the slug lengths.');
disp('******************************************************************')
disp('Slugs.');
disp('Number of slugs after DV application.');
disp('******************************************************************')
disp('Frequency.');
disp('Number of slugs per second. Number of slugs detected in the signal');
disp('divided the total time of the experiment.');
disp('******************************************************************')
disp('FrequencyDFT.');
disp('Based on the Dominant Frequencies (DF) analysis using Discrete');
disp('Fourier Transformation (DFT).Columns correspond to the 1st, 2nd and');
disp('3th DF according with its normalized amplitud');
disp('******************************************************************')
disp('SlugLength.');
disp('Maximum, minimum and average (in).');
disp('Based on derivative procesdure');
disp('******************************************************************')

VariableNames={'CutValue'; 'ATHV';'DV';'Slugs';'Frequency';'FrequencyDFT';'SlugLength'};
RowNames={PlotName1;PlotName2};

SummarySlugTable = table(SCut,SATHV,SDV,Snslug,Sfreq,SfreqDFT,Slength,...
    'VariableNames',VariableNames,'RowNames',RowNames);
disp(SummarySlugTable);


% beep
% disp('PAUSE. Click Enter to continue')
% pause


end
%   *********************************************************************
%   *********************************************************************
%   ************************ THV APPLICATION ****************************
%   *********************************************************************
%   *********************************************************************
function [CCDis]=TresholdFunc_SPSL(N,CDis,ATHVS,ATHVF)

%UNTITLED Summary of this function goes here
%   Detailed explanation goes here

CCDis=zeros(N,1);
for i=1:N;
    if CDis(i)>ATHVS;
        CCDis(i)=1;
    else
        if i>1 && CCDis(i-1)==1 && CDis(i)>ATHVF
            CCDis(i)=1;
        else
            CCDis(i)=0;
        end
    end;
end;
end
%   *********************************************************************
%   *********************************************************************
%   ****************** WRITING RESULTS (MAIN MODULE) ********************
%   *********************************************************************
%   *********************************************************************
function WriteResults(NumOfExperiments,NumOfStations,StationsWorking,...
    ExperimentsToRun,O,OP,ExpMatrixFileName,ReportFileName)

%% 
p = 1;
for  m = 1 : NumOfExperiments
    for n = 1 : NumOfStations
        C1(p) = O(m,n).Experiment;
        C2(p) = O(m,n).Station;
        C3(p) = O(m,n).Station * 2 - 1;
        C4(p) = O(m,n).Station * 2;
        C5{p} = O(m,n).Clock;
        C6(p) = O(m,n).ExpNumber;
        C7(p) = O(m,n).VSL;
        C8(p) = O(m,n).VSG;
        C9(p) = O(m,n).Temperature;
        C10(p) = O(m,n).Trial;
        C11(p) = O(m,n).Angle;
        C12(p) = O(m,n).TimeStep;
        C13(p) = O(m,n).TTime;
        C14{p} = char(O(m,n).TestDate);
        C15{p} = char(O(m,n).TestName);
        C16{p} = char(O(m,n).FlowPattern);
        C17(p) = O(m,n).VtBody;
        C18(p) = O(m,n).VtFront;
        C19(p) = O(m,n).VtRear;
        C20(p) = O(m,n).VtFtBody;
        C20a(p) = O(m,n).VtFtFront;
        C20b(p) = O(m,n).VtFtRear;
        C21(p) = O(m,n).VtCC;

        C22(p) = O(m,n).Nslug1D;
        C23(p) = O(m,n).Nslug1CC;
        C24(p) = O(m,n).Nslug1FT;
        C25(p) = O(m,n).Fslug1D;
        C26(p) = O(m,n).Fslug1CC;
        C27(p) = O(m,n).Fslug1FT;
        C28(p) = O(m,n).DFT11;
        C29(p) = O(m,n).DFT12;
        C30(p) = O(m,n).DFT13;
        C31(p) = O(m,n).DFTM11;
        C32(p) = O(m,n).DFTM12;
        C33(p) = O(m,n).DFTM13;

        C34(p) = O(m,n).Nslug2D;
        C35(p) = O(m,n).Nslug2CC;
        C36(p) = O(m,n).Nslug2FT;
        C37(p) = O(m,n).Fslug2D;
        C38(p) = O(m,n).Fslug2CC;
        C39(p) = O(m,n).Fslug2FT;
        C40(p) = O(m,n).DFT21;
        C41(p) = O(m,n).DFT22;
        C42(p) = O(m,n).DFT23;
        C43(p) = O(m,n).DFTM21;
        C44(p) = O(m,n).DFTM22;
        C45(p) = O(m,n).DFTM23;

        C46(p) = O(m,n).MaxSL1D;
        C47(p) = O(m,n).MinSL1D;
        C48(p) = O(m,n).AveSL1D;
        C49(p) = O(m,n).MaxSL1CC;
        C50(p) = O(m,n).MinSL1CC;
        C51(p) = O(m,n).AveSL1CC;
        C52(p) = O(m,n).MaxSL1FT;
        C53(p) = O(m,n).MinSL1FT;
        C54(p) = O(m,n).AveSL1FT;

        C55(p) = O(m,n).MaxSL2D;
        C56(p) = O(m,n).MinSL2D;
        C57(p) = O(m,n).AveSL2D;
        C58(p) = O(m,n).MaxSL2CC;
        C59(p) = O(m,n).MinSL2CC;
        C60(p) = O(m,n).AveSL2CC;
        C61(p) = O(m,n).MaxSL2FT;
        C62(p) = O(m,n).MinSL2FT;
        C63(p) = O(m,n).AveSL2FT;

        C64(p) = O(m,n).SLxID1D;
        C65(p) = O(m,n).stdSLxID1D;
        C66(p) = O(m,n).SLxID1CC;
        C67(p) = O(m,n).SLxID1FT;

        C68(p) = O(m,n).SLxID2D;
        C69(p) = O(m,n).stdSLxID2D;
        C70(p) = O(m,n).SLxID2CC;
        C71(p) = O(m,n).SLxID2FT;

        C72(p) = O(m,n).MaxFL1D;
        C73(p) = O(m,n).MinFL1D;
        C74(p) = O(m,n).AveFL1D;
%         C75(p) = O(m,n).MaxFL1CC;
%         C76(p) = O(m,n).MinFL1CC;
%         C77(p) = O(m,n).AveFL1CC;
%         C78(p) = O(m,n).MaxFL1FT;
%         C79(p) = O(m,n).MinFL1FT;
%         C80(p) = O(m,n).AveFL1FT;
        C75(p) = NaN;
        C76(p) = NaN;
        C77(p) = NaN;
        C78(p) = NaN;
        C79(p) = NaN;
        C80(p) = NaN;
        
        C81(p) = O(m,n).MaxFL2D;
        C82(p) = O(m,n).MinFL2D;
        C83(p) = O(m,n).AveFL2D;
%         C84(p) = O(m,n).MaxFL2CC;
%         C85(p) = O(m,n).MinFL2CC;
%         C86(p) = O(m,n).AveFL2CC;
%         C87(p) = O(m,n).MaxFL2FT;
%         C88(p) = O(m,n).MinFL2FT;
%         C89(p) = O(m,n).AveFL2FT;
        C84(p) = NaN;
        C85(p) = NaN;
        C86(p) = NaN;
        C87(p) = NaN;
        C88(p) = NaN;
        C89(p) = NaN;
        
        C90(p) = O(m,n).FLxID1D;
        C91(p) = O(m,n).stdFLxID1D;
%         C92(p) = O(m,n).FLxID1CC;
%         C93(p) = O(m,n).FLxID1FT;
        C92(p) = NaN;
        C93(p) = NaN;
        
        C94(p) = O(m,n).FLxID2D;
        C95(p) = O(m,n).stdFLxID2D;
%         C96(p) = O(m,n).FLxID2CC;
%         C97(p) = O(m,n).FLxID2FT;
        C96(p) = NaN;
        C97(p) = NaN;
        
        C98(p) = O(m,n).CUT1;
        C99(p) = O(m,n).DV1;
        C100(p) = O(m,n).DVPS1;
        C101(p) = O(m,n).THVF1;
        C102(p) = O(m,n).THVS1;
        
        C103(p) = O(m,n).CUT2;
        C104(p) = O(m,n).DV2;
        C105(p) = O(m,n).DVPS2;
        C106(p) = O(m,n).THVF2;
        C107(p) = O(m,n).THVS2;
        
        C108(p) = OP(1).OP_Cut;
        C109(p) = OP(1).OP_Filter;
        C110(p) = OP(1).OP_DV;
        C111(p) = OP(1).OP_DVG;
        C112(p) = OP(1).OP_THV;
        C113(p) = OP(1).OP_THV_Cut;
        C114(p) = OP(1).OP_DFT;
        C115(p) = OP(1).OP_F_BS;
        C116(p) = OP(1).OP_F_NFS;
        C117(p) = OP(1).OP_F_PDF;
        C118(p) = OP(1).OP_F_FPS;
        C119(p) = OP(1).OP_F_ST;
        C120(p) = OP(1).OP_F_DFT;
        C121(p) = OP(1).OP_F_THV;
       
        p = p + 1;
    end
end

C1	=	C1	(:);
C2	=	C2	(:);
C3	=	C3	(:);
C4	=	C4	(:);
C5	=	C5	(:);
C6	=	C6	(:);
C7	=	C7	(:);
C8	=	C8	(:);
C9	=	C9	(:);
C10	=	C10	(:);
C11	=	C11	(:);
C12	=	C12	(:);
C13	=	C13	(:);
C14	=	C14	(:);
C15	=	C15	(:);
C16	=	C16	(:);
C17	=	C17	(:);
C18	=	C18	(:);
C19	=	C19	(:);
C20	=	C20	(:);
C20a =	C20a(:);
C20b =	C20b(:);
C21	=	C21	(:);
			
C22	=	C22	(:);
C23	=	C23	(:);
C24	=	C24	(:);
C25	=	C25	(:);
C26	=	C26	(:);
C27	=	C27	(:);
C28	=	C28	(:);
C29	=	C29	(:);
C30	=	C30	(:);
C31	=	C31	(:);
C32	=	C32	(:);
C33	=	C33	(:);
			
C34	=	C34	(:);
C35	=	C35	(:);
C36	=	C36	(:);
C37	=	C37	(:);
C38	=	C38	(:);
C39	=	C39	(:);
C40	=	C40	(:);
C41	=	C41	(:);
C42	=	C42	(:);
C43	=	C43	(:);
C44	=	C44	(:);
C45	=	C45	(:);
			
C46	=	C46	(:);
C47	=	C47	(:);
C48	=	C48	(:);
C49	=	C49	(:);
C50	=	C50	(:);
C51	=	C51	(:);
C52	=	C52	(:);
C53	=	C53	(:);
C54	=	C54	(:);
			
C55	=	C55	(:);
C56	=	C56	(:);
C57	=	C57	(:);
C58	=	C58	(:);
C59	=	C59	(:);
C60	=	C60	(:);
C61	=	C61	(:);
C62	=	C62	(:);
C63	=	C63	(:);
			
C64	=	C64	(:);
C65	=	C65	(:);
C66	=	C66	(:);
C67	=	C67	(:);
			
C68	=	C68	(:);
C69	=	C69	(:);
C70	=	C70	(:);
C71	=	C71	(:);
			
C72	=	C72	(:);
C73	=	C73	(:);
C74	=	C74	(:);
C75	=	C75	(:);
C76	=	C76	(:);
C77	=	C77	(:);
C78	=	C78	(:);
C79	=	C79	(:);
C80	=	C80	(:);
			
C81	=	C81	(:);
C82	=	C82	(:);
C83	=	C83	(:);
C84	=	C84	(:);
C85	=	C85	(:);
C86	=	C86	(:);
C87	=	C87	(:);
C88	=	C88	(:);
C89	=	C89	(:);
			
C90	=	C90	(:);
C91	=	C91	(:);
C92	=	C92	(:);
C93	=	C93	(:);
			
C94	=	C94	(:);
C95	=	C95	(:);
C96	=	C96	(:);
C97	=	C97	(:);
			
C98	=	C98	(:);
C99	=	C99	(:);
C100	=	C100	(:);
C101	=	C101	(:);
C102	=	C102	(:);
			
C103	=	C103	(:);
C104	=	C104	(:);
C105	=	C105	(:);
C106	=	C106	(:);
C107	=	C107	(:);
			
C108	=	C108	(:);
C109	=	C109	(:);
C110	=	C110	(:);
C111	=	C111	(:);
C112	=	C112	(:);
C113	=	C113	(:);
C114	=	C114	(:);
C115	=	C115	(:);
C116	=	C116	(:);
C117	=	C117	(:);
C118	=	C118	(:);
C119	=	C119	(:);
C120	=	C120	(:);
C121	=	C121	(:);

 
%% Summary


ReportMatrix = table(C1,C2,C3,C4,C5,C6,C7,C8,C9,C10,C11,C12,C13,C14,C15,...
    C16,C17,C18,C19,C21,C22,C25,C28,C29,C30,...
    C31,C32,C33,C34,C37,C40,C41,C42,C43,C44,C45,...
    C46,C47,C48,C55,C56,C57,...
    C64,C65,C68,C69,C72,C73,C74,...
    C81,C82,C83,C90,...
    C91,C94,C95,C98,C99,C100,C101,C102,C103,C104,C105,...
    C106,C107,C108,C109,C110,C111,C112,C113,C114,C115,C116,C117,C118,...
    C119,C120,C121);
% FileName = strcat(ExpMatrixFileName,'.xlsx');
ReportFileName = strrep(ReportFileName, '-', '');
disp('**************************PLEASE WAIT*****************************')

writetable(ReportMatrix,ExpMatrixFileName,'Sheet',ReportFileName,'Range','A5');
disp('******************************************************************')
disp('++++++++++++++++++++++++ OUTPUT SAVED +++++++++++++++++++++++++++++')
disp('******************************************************************')
disp('******************************************************************')
disp('******************************************************************')
end   
%   +++++++++++++++++++++++++++++++++++++++++++++++++++++++++++++++++++++
%   +++++++++++++++++++++++++++++++++++++++++++++++++++++++++++++++++++++
