# Supplementary material for: Signal processing for slug flow analysis: MATLAB algorithm
Source: MethodsX. 2021 Oct 11;8:101546. doi: 10.1016/j.mex.2021.101546 (PMC8563815; doi:10.1016/j.mex.2021.101546)
Supplement: Supplementary file 2 [file mmc2.xlsx]

## Sheet: Parameters
	(1)	(2)	(3)
Num of exp in "MyExperiments"	Num of stations working or under study	Num of experiments you want to run	Pipe internal diameter [m]
Nexp	NStationsWorking	NumOfExperiments	ID
6	2	2	0.0508
Stations in the facility	Vector of stations working	Vector of experiments to run	Distance between sensors [m]
StationsInFacility	StationsWorking	ExperimentsToRun	LbetweenSensors
10	2	1	0.2	Station 1
	3	2	0.264	Station 2
			0.239	Station 3
			0.2	Station 4
			0.2	Station 5
			0.2	Station 6
			0.2	Station 7
			0.2	Station 8
			0.2	Station 9
			0.2	Station 10
Notes:
(1)	Stations working is a vector. StationsWorking = [1 10] means that stations 1 and 10 are working.
	So the file data includes the data from NCap1, NCap2, NCap19 and NCap20.
(2)	Experimets to run is a vector. ExperimentsToRun = [12 32] means that you want to run the experiments named 12 and 32 from "MyExperiments".
(3)	The size of this vector is given by "SatationsInFacility". In this example, only station 3 is working.

## Sheet: Options
OPTIONS ( y = 1, n = 0)	Description
0	%% ***Film and slug regions boundary selection*** % This value is selected by an automated procedure. % The boundary between film and slug regions correspond to the % minimum value in the valley between the slug and film peaks. % Do you want to propose this value manually (y / n)?
1	%% ***Filtering*** % Do you want to filter normalized signals?
0	%% ***% DV criteria for group slug pulses*** % There is a filter that groups slug pulses % with a film length lower than a disregard value calculated using % the probability distribution of the film lengths. % Do you want to propose these values manually (y / n)?
0	%% ***Pseudo slugs*** % After Group Routine there is a filter that removes pseudo slugs % with a length lower than a disregard value calculated using % the probability distribution of the slug lengths. % Do you want to propose these values manually (y / n)?
0	%% ***Threshold values (THV)*** % Slug and Film THV are calculated using the probability distribution % of the normalized signals. % Do you want to propose these values manually (y / n)?
0	% Do you want to explore the case when THV Slug = THV Film = minimum value in the valley between the slug and film peaks?
0	%% ***Frequency DFT*** % Based on the Dominant Frequencies (DF) analysis using Discrete % Fourier Transformation (DFT), computes the 1st, 2nd and 3th DF % according with its normalized amplitud % Do you want to avoid this calculation(y / n)?	PLOTS EXAMPLES
0	%% ***Boundary selection*** % Do you want to avoid this plot (y / n)?
0	%% ***THV Selection*** % Do you want to avoid this plot (y / n)?
0	%% ***Normalized/Filtered signals*** % Do you want to avoid this plot (y / n)?
0	%% ***Summary probability distribution functions (PDF)*** % Do you want to avoid this plot (y / n)?
0	%% ***Filtered/Pulse signals*** % Do you want to avoid this plot (y / n)?
0	%% ***Summary signal transformation*** % Do you want to avoid this plot (y / n)?
0	%% ***Discrete Fourier Transformation*** % Do you want to avoid this plot (y / n)?

## Sheet: MyExperiments
ExpNumber	TestDate	TestName	FlowPattern	Trial	Vslinput	Vsginput	Temptest	angle	timestep	Satations available
1	2014-07-08	Vsl_0.3_Vsg_0.5 T_100_1	SL	1	0.3	0.5	100	85	0.001	2, 3
2	2014-07-29	Vsl_0.5_Vsg_0.5 T_100_1	SL	1	0.5	0.5	100	85	0.001	2, 3
3	2014-08-01	Vsl_0.5_Vsg_1.0 T_100_1	SL	1	0.5	1	100	85	0.001	2, 3
4	2014-10-08	Vsl_0.3_Vsg_0.5 T_100_1	SL	1	0.3	0.5	100	45	0.001	2, 3
5	2014-09-24	Vsl_0.5_Vsg_0.5 T_100_1	SL	1	0.5	0.5	100	45	0.001	2, 3
6	2014-10-09	Vsl_0.5_Vsg_1.0 T_100_1	SL	1	0.5	1	100	45	0.001	2, 3
7
8
9
10
11
12
13
14
15
16
17
18
19
20
21
22
23
24
25

## Sheet: Headers
																Traslation velocity				Slug frequency - Signal 1								Slug frequency - Signal 2								Slug length - Signal 1			Slug length - Signal 2			Slug length / internal pipe diameter - Signal 1		Slug length / internal pipe diameter - Signal 2		Film length - Signal 1			Film length - Signal 2
																Derivative procedure			C Correlation	# Slugs		DFT 1	DFT 2	DFT 3	Mag DFT 1	Mag DFT 2	Mag DFT 3	# Slugs		DFT 1	DFT 2	DFT 3	Mag DFT 1	Mag DFT 2	Mag DFT 3	Derivative			Derivative			Derivative		Derivative		Derivative			Derivative
Experiment	Station	Signal 1	Signal 2	Clock	ExpNumber	VSL	VSG	Temperature	Trial	Angle	Time step	Total time	Test date	Test name	Flow pattern	Body	Front	Rear	Body	Derivative	Derivative							Derivative	Derivative							Maximum	Minimum	Average	Maximum	Minimum	Average		std		std	Maximum	Minimum	Average	Maximum
						[m/s]	[m/s]	[°F]	[-]	[°]	[s]	[s]				[m/s]	[m/s]	[m/s]	[m/s]	[slugs]	[slugs/s]	[slugs/s]	[slugs/s]	[slugs/s]	[-]	[-]	[-]	[slugs]	[slugs/s]	[slugs/s]	[slugs/s]	[slugs/s]	[-]	[-]	[-]	[in]	[in]	[in]	[in]	[in]	[in]	[-]	[-]	[-]	[-]	[in]	[in]	[in]	[in]
C1	C2	C3	C4	C5	C6	C7	C8	C9	C10	C11	C12	C13	C14	C15	C16	C17	C18	C19	C21	C22	C25	C28	C29	C30	C31	C32	C33	C34	C37	C40	C41	C42	C43	C44	C45	C46	C47	C48	C55	C56	C57	C64	C65	C68	C69	C72	C73	C74	C81
[truncated: 30 more columns]
