# Supplementary material for: Signal processing for slug flow analysis: MATLAB algorithm
Source: MethodsX. 2021 Oct 11;8:101546. doi: 10.1016/j.mex.2021.101546 (PMC8563815; doi:10.1016/j.mex.2021.101546)
Supplement: Supplementary file 5 [file mmc5.zip]

Archive with 12 entries (12 files):
- Experiment_1_Station_2.mat
- Experiment_1_Station_3.mat
- Experiment_2_Station_2.mat
- Experiment_2_Station_3.mat
- Experiment_3_Station_2.mat
- Experiment_3_Station_3.mat
- Experiment_4_Station_2.mat
- Experiment_4_Station_3.mat
- Experiment_5_Station_2.mat
- Experiment_5_Station_3.mat
- Experiment_6_Station_2.mat
- Experiment_6_Station_3.mat
